# Supplementary material for: Carbon dioxide stunning of pigs induces the expression of fear-associated genes in the amygdala
Source: Sci Rep. 2026 May 6;16:14416. doi: 10.1038/s41598-026-51710-9 (PMC13149842; doi:10.1038/s41598-026-51710-9)
Supplement: Supplementary file 1 — Supplementary Information 1. [file 41598_2026_51710_MOESM1_ESM.xlsx]

## Sheet: Ar vs CO2
Additional File S1: Significant (P<0.05, abs(LFC)>1) differentially expressed genes.
Symbol	baseMean	log2FoldChange	lfcSE	stat	pvalue	abs(log2FoldChange)
LOC396706	4.40436	5.58087	2.73942	2.03724	0.0416257	5.58087
LOC102164558	2.86122	4.6092	1.46231	3.15201	0.00162151	4.6092
LOC102158817	7.771	-3.81027	1.26375	-3.01504	0.00256944	3.81027
DMRT2	29.5419	-3.57065	0.973423	-3.66814	0.000244324	3.57065
PAX1	1.76067	-3.52496	1.22553	-2.87627	0.00402409	3.52496
LOC110259959	2.02066	3.37127	1.32572	2.54298	0.0109912	3.37127
MYOD1	1.04862	-3.12059	1.58405	-1.97001	0.0488376	3.12059
DLX3	3.55378	-3.06353	1.49278	-2.05223	0.0401473	3.06353
LOC110258190	4.58366	3.04356	0.952918	3.19394	0.00140346	3.04356
MCHR2	1.47142	-2.87042	1.29949	-2.20889	0.0271824	2.87042
LOC102159522	0.665152	-2.86636	1.10478	-2.5945	0.00947292	2.86636
LOC110257983	1.80301	-2.84816	0.965233	-2.95075	0.00317001	2.84816
NPS	5.9666	-2.83988	0.935354	-3.03616	0.00239614	2.83988
NR1I2	7.98889	-2.81417	0.750416	-3.75015	0.000176729	2.81417
ACTL8	1.76598	-2.80277	0.940022	-2.9816	0.00286744	2.80277
LOC110261267	1.09792	-2.80198	1.16316	-2.40894	0.0159989	2.80198
OTOG	21.461	-2.78389	0.739129	-3.76645	0.000165585	2.78389
LOC102157860	1.05669	-2.73411	1.33033	-2.05521	0.0398592	2.73411
LOC110256734	4.57579	-2.733	0.927002	-2.94821	0.00319622	2.733
INSL6	1.03744	-2.71515	0.985612	-2.75478	0.00587309	2.71515
CEACAM18	0.599846	2.70992	1.18779	2.28149	0.0225196	2.70992
LOC110261100	1.03998	2.69161	1.13493	2.37161	0.0177108	2.69161
LOC110260333	4.36598	-2.68949	1.31643	-2.04302	0.0410508	2.68949
LOC110262083	0.786641	-2.67439	1.13696	-2.35224	0.0186608	2.67439
LOC110258834	1.99356	2.63428	1.10281	2.38869	0.0169084	2.63428
LOC110258196	1.00365	2.63358	1.34232	1.96197	0.0497665	2.63358
MIR129B	0.55782	-2.60918	1.21646	-2.1449	0.0319609	2.60918
LOC100153711	0.549846	-2.5959	1.18637	-2.1881	0.028662	2.5959
DUPD1	3.10233	2.58176	0.752164	3.43245	0.00059816	2.58176
LOC110258690	21.7563	2.54619	1.01815	2.50081	0.0123911	2.54619
SPAG11	0.952534	2.53746	0.955027	2.65695	0.00788508	2.53746
LOC102163150	3.3452	-2.53206	1.25943	-2.01048	0.0443801	2.53206
LOC110257857	1.16776	-2.49031	0.88827	-2.80355	0.0050543	2.49031
LOC106504650	0.897315	-2.45207	1.13212	-2.16592	0.0303176	2.45207
PGA5	4.19053	-2.4045	0.976395	-2.46262	0.0137924	2.4045
MUC15	7.02744	-2.40425	0.838367	-2.86777	0.00413372	2.40425
LOC110256082	0.861055	2.39555	1.13375	2.11294	0.0346061	2.39555
LOC100521529	0.650686	2.38574	1.1082	2.15282	0.0313331	2.38574
LOC110261190	14.2957	-2.36725	0.71595	-3.30645	0.000944859	2.36725
EDN2	4.47132	-2.35943	1.15723	-2.03887	0.0414635	2.35943
KLHL14	105.65	-2.33674	0.757092	-3.08647	0.00202549	2.33674
GRP	263.614	-2.31947	0.735923	-3.15178	0.00162277	2.31947
HMGCS2	5.44461	-2.30466	1.08775	-2.11875	0.0341116	2.30466
LOC110257446	5.46735	-2.29793	1.12205	-2.04798	0.0405622	2.29793
LOC110261425	1.96125	2.29614	0.83276	2.75726	0.00582875	2.29614
LOC100736711	3.52671	-2.29279	0.979005	-2.34196	0.0191826	2.29279
POU4F1	1.30786	-2.27187	1.11209	-2.04288	0.041064	2.27187
TEX13C	6.10705	2.26754	0.987933	2.29523	0.0217199	2.26754
LOC106508271	0.609956	2.26258	1.13321	1.99662	0.0458661	2.26258
CALCB	23.607	-2.25764	0.831926	-2.71375	0.00665264	2.25764
LOC106508213	1.57783	2.24468	0.793048	2.83044	0.00464835	2.24468
LOC100622897	1.28968	2.23791	1.05365	2.12395	0.0336741	2.23791
LOC110258348	3.21715	2.23666	1.06701	2.09619	0.036065	2.23666
LOC110261075	0.778715	-2.22961	1.12707	-1.97823	0.0479031	2.22961
GRXCR2	5.74578	-2.22833	0.847486	-2.62934	0.00855505	2.22833
LOC110257937	2.50276	2.22646	0.737318	3.01968	0.00253044	2.22646
LOC110258689	49.6785	2.22492	0.955339	2.32893	0.0198626	2.22492
LOC102167865	2.13105	-2.20726	0.828618	-2.66378	0.00772677	2.20726
IFN-DELTA-7	0.985052	2.19797	1.10111	1.99614	0.0459182	2.19797
LOC102157766	0.764551	2.1966	1.06406	2.06436	0.0389832	2.1966
MEP1A	1.55024	2.18796	0.934849	2.34045	0.0192607	2.18796
OMP	15.4373	-2.15107	0.703328	-3.05841	0.00222513	2.15107
LOC110257266	1.4902	-2.14398	0.859574	-2.49424	0.0126227	2.14398
LOC102160854	18.1747	-2.13581	0.739605	-2.88777	0.00387979	2.13581
FGF7	32.3352	-2.0855	0.658161	-3.16867	0.00153136	2.0855
LOC102166306	1.45474	-2.07245	1.0518	-1.97039	0.0487941	2.07245
LOC110261287	1.15661	2.06123	1.03643	1.98879	0.0467247	2.06123
LOC110261486	1.15041	2.05962	0.954883	2.15693	0.0310108	2.05962
LOC110261583	0.885363	-2.02721	0.984277	-2.05959	0.0394378	2.02721
LOC102165580	3.00044	-2.00221	0.947062	-2.11412	0.0345047	2.00221
LOC106506951	3.02693	-1.9889	0.648657	-3.06619	0.00216809	1.9889
LOC110258705	17.0842	1.9598	0.894606	2.19069	0.0284744	1.9598
LOC100623458	8.55515	1.94174	0.823861	2.35688	0.0184291	1.94174
LOC110258825	3.42366	1.92065	0.956153	2.00873	0.044566	1.92065
TP63	4.54587	-1.91804	0.912703	-2.10149	0.0355977	1.91804
LOC102165484	1.31477	1.90806	0.913445	2.08886	0.0367205	1.90806
KIF12	19.7694	-1.90704	0.787914	-2.42037	0.0155047	1.90704
LOC102158641	9.65867	-1.90524	0.589307	-3.23302	0.0012249	1.90524
LOC106508180	1.83027	-1.90324	0.772584	-2.46347	0.0137599	1.90324
LOC106506480	1.54541	-1.89896	0.852079	-2.22861	0.0258396	1.89896
LOC100158069	10.3138	1.89884	0.509746	3.72508	0.000195252	1.89884
IP6K3	1.05095	-1.89411	0.953204	-1.9871	0.0469111	1.89411
LOC100157486	1.04438	1.87767	0.935118	2.00795	0.0446487	1.87767
LOC110259816	105.248	-1.86733	0.491007	-3.80306	0.00014292	1.86733
LOC102165262	2.08702	1.8661	0.80601	2.31523	0.0206001	1.8661
LOC102165209	13.3993	-1.84986	0.78493	-2.35673	0.0184369	1.84986
LOC100158117	1.2679	1.84269	0.89774	2.05258	0.0401129	1.84269
LOC110257316	8.29691	-1.83805	0.776188	-2.36805	0.0178822	1.83805
PIH1D3	10.1209	1.83183	0.693531	2.64131	0.00825856	1.83183
LOC106506454	15.7864	-1.81571	0.661874	-2.74328	0.0060829	1.81571
CXCL8	8.84068	-1.80405	0.782851	-2.30446	0.0211966	1.80405
LOC110257405	2.89761	1.76737	0.704443	2.50889	0.012111	1.76737
LOC110258559	2.64232	-1.76674	0.655992	-2.69323	0.00707629	1.76674
LOC106505088	5.7627	1.76541	0.765812	2.30528	0.0211508	1.76541
LOC100510917	38.7971	1.76315	0.640241	2.75388	0.00588935	1.76315
LOC100624460	2.17588	1.75775	0.839206	2.09454	0.0362119	1.75775
LOC110256851	3.64184	1.75329	0.626768	2.79734	0.0051525	1.75329
LOC100518848	53.6478	1.75086	0.491958	3.55897	0.000372319	1.75086
LOC110257933	1.89233	1.74586	0.859746	2.03067	0.0422886	1.74586
GREM2	93.2037	-1.74576	0.61637	-2.83233	0.00462104	1.74576
TAL2	1.18868	1.7453	0.886881	1.96791	0.0490781	1.7453
LOC100155759	1.42191	-1.7453	0.842224	-2.07225	0.0382423	1.7453
ODF3B	48.8537	1.72776	0.646232	2.67358	0.00750453	1.72776
TMEM155	128.325	-1.71923	0.642809	-2.67456	0.00748273	1.71923
MC3R	4.05184	-1.71724	0.762156	-2.25314	0.0242504	1.71724
PFN3	1.87561	-1.70347	0.672752	-2.53209	0.0113385	1.70347
ABRA	1.15575	-1.69221	0.85881	-1.97041	0.0487914	1.69221
LOC110258912	2.76693	-1.68735	0.626756	-2.6922	0.00709828	1.68735
LOC100524499	14.6136	-1.67447	0.649555	-2.57788	0.00994086	1.67447
GDF6	14.5501	-1.67306	0.650479	-2.57204	0.0101101	1.67306
PLIN4	56.3553	1.67012	0.527083	3.16861	0.00153168	1.67012
GAL	20.8279	1.65905	0.50888	3.2602	0.00111335	1.65905
LOC106507453	2.51746	1.6572	0.645075	2.56901	0.0101991	1.6572
GJB4	3.38951	1.65407	0.833839	1.98368	0.047291	1.65407
PPP1R17	339.892	-1.63868	0.51949	-3.15441	0.00160825	1.63868
SEMA3E	363.963	-1.62702	0.468168	-3.47529	0.000510306	1.62702
WT1	2.00183	-1.61129	0.810409	-1.98824	0.0467854	1.61129
CBLN4	519.26	1.59497	0.533915	2.9873	0.0028145	1.59497
LOC100737483	11.0915	1.58677	0.597187	2.65707	0.00788235	1.58677
LOC102162300	8.1411	1.57946	0.53341	2.96107	0.00306575	1.57946
GJB5	11.0772	1.57512	0.711661	2.2133	0.0268772	1.57512
CFAP58	13.9757	1.57406	0.611776	2.57293	0.010084	1.57406
GMNC	18.2699	1.5725	0.726055	2.16581	0.0303254	1.5725
LOC100510887	71.9575	1.57028	0.766722	2.04804	0.0405557	1.57028
LOC110261732	2.81803	-1.56251	0.749778	-2.08397	0.0371632	1.56251
LOC106507259	11.8072	1.55045	0.573634	2.70285	0.00687485	1.55045
C4H1orf189	17.6049	1.54004	0.590006	2.61022	0.00904852	1.54004
LY6K	4.21764	-1.52844	0.680155	-2.24719	0.0246279	1.52844
LOC110257551	6.66261	1.52318	0.661903	2.30122	0.0213792	1.52318
LOC110257183	3.81565	-1.5221	0.566483	-2.68693	0.00721131	1.5221
LOC106508225	2.56251	1.5206	0.625048	2.43277	0.014984	1.5206
LOC110258913	7.23868	-1.50167	0.76238	-1.96972	0.0488706	1.50167
CD1.1	3.00171	1.50054	0.642239	2.33643	0.0194689	1.50054
LOC106509672	2.75329	1.49545	0.569346	2.62662	0.0086238	1.49545
LOC106506296	25.784	-1.49161	0.416398	-3.58218	0.000340744	1.49161
TMEM52B	3.06679	-1.46707	0.638399	-2.29805	0.0215591	1.46707
LOC110255845	6.15282	-1.46517	0.586459	-2.49833	0.0124779	1.46517
LOC110261776	1.89818	1.46334	0.667776	2.19136	0.0284258	1.46334
GRB7	3.54765	1.4605	0.682578	2.13969	0.0323802	1.4605
SLC5A7	64.7509	-1.44386	0.719914	-2.0056	0.0448986	1.44386
MUSK	2.26546	1.44129	0.603151	2.38961	0.0168663	1.44129
LOC110257034	2.06607	1.42951	0.694291	2.05896	0.0394985	1.42951
MYBPH	446.978	-1.42807	0.461011	-3.0977	0.00195027	1.42807
LOC100620265	5.02995	-1.42019	0.615999	-2.3055	0.0211385	1.42019
LOC106509408	1.81213	1.40097	0.685207	2.0446	0.0408946	1.40097
LOC100736878	183.673	1.3961	0.623486	2.23918	0.0251444	1.3961
LOC106508978	8.29906	-1.3914	0.399172	-3.48571	0.000490838	1.3914
SLC6A3	4.56588	-1.39088	0.587009	-2.36944	0.017815	1.39088
LOC110258382	32.3435	1.37875	0.515642	2.67386	0.00749839	1.37875
HS3ST4	695.281	-1.37179	0.489001	-2.80529	0.00502721	1.37179
LOC100621771	8.56242	1.37118	0.543602	2.5224	0.0116555	1.37118
LOC100520830	10.5166	1.36595	0.572907	2.38424	0.0171143	1.36595
LOC102165795	4.35107	1.36194	0.669259	2.035	0.0418512	1.36194
LOC106506385	2.91816	-1.35862	0.581543	-2.33624	0.0194786	1.35862
GALP	197.466	-1.35733	0.516501	-2.62793	0.00859055	1.35733
LOC102163598	3.20461	1.35567	0.566503	2.39304	0.0167094	1.35567
LOC102159132	4.08112	-1.35239	0.467635	-2.89199	0.00382816	1.35239
DCDC2C	4.51408	1.3413	0.49975	2.68394	0.00727591	1.3413
LOC102164141	96.8266	-1.33232	0.660583	-2.01688	0.043708	1.33232
LOC102163023	7.51876	1.32124	0.596376	2.21545	0.026729	1.32124
FGF23	4.03944	-1.31608	0.523056	-2.51614	0.0118649	1.31608
CA12	105.172	-1.3154	0.626329	-2.10017	0.0357137	1.3154
LOC100737676	6.27827	-1.31092	0.462918	-2.83186	0.00462786	1.31092
MIR199B	2.10821	-1.30739	0.630504	-2.07357	0.0381197	1.30739
TRIM63	120.237	-1.3071	0.556963	-2.34683	0.0189337	1.3071
HTR1A	286.026	-1.30307	0.339709	-3.83583	0.000125139	1.30307
AK7	223.384	1.29788	0.490105	2.64817	0.00809292	1.29788
LOC110260256	15.2972	-1.28992	0.536162	-2.40585	0.016135	1.28992
LOC110260372	3.58423	-1.28896	0.505596	-2.54938	0.0107914	1.28896
LOC102157949	192.428	1.28508	0.534346	2.40495	0.0161746	1.28508
ONECUT3	4.37119	-1.28378	0.624977	-2.05413	0.0399633	1.28378
LOC106508146	9.55787	1.27848	0.442117	2.89172	0.00383138	1.27848
TRPV4	6.06261	1.2732	0.616394	2.06556	0.0388702	1.2732
SLC27A2	22.1369	-1.27306	0.600799	-2.11895	0.0340944	1.27306
MYH1	8.76561	-1.26972	0.578492	-2.19488	0.0281723	1.26972
SLC13A2	24.417	-1.26237	0.534974	-2.35969	0.0182904	1.26237
LOC110260210	3.36697	-1.25426	0.536358	-2.33848	0.0193626	1.25426
DAW1	61.4694	1.25058	0.49727	2.51489	0.0119069	1.25058
NTRK1	21.5344	-1.24872	0.574597	-2.17321	0.0297648	1.24872
SIM1	3.70644	-1.24671	0.626496	-1.98997	0.0465939	1.24671
LOC106504894	3.15916	-1.24545	0.492369	-2.5295	0.0114225	1.24545
LOC110256272	6.74401	1.23989	0.540966	2.29199	0.0219064	1.23989
ZAN	17.394	1.23871	0.61117	2.02678	0.0426846	1.23871
TRPC6	184.34	-1.23604	0.377875	-3.27102	0.0010716	1.23604
LOC106509687	95.1217	-1.23529	0.377932	-3.26856	0.00108095	1.23529
LOC110260568	11.7849	1.23179	0.609022	2.02257	0.0431178	1.23179
LOC110256848	20.8587	-1.22721	0.492983	-2.48936	0.0127972	1.22721
HTR1F	39.9935	-1.22696	0.373048	-3.28901	0.00100539	1.22696
LOC100157285	5.46455	-1.22572	0.503925	-2.43234	0.0150016	1.22572
FOXJ1	245.216	1.21955	0.608854	2.00302	0.0451748	1.21955
LOC100739463	3.53838	1.21613	0.617917	1.96812	0.0490548	1.21613
LOC110257054	4.4292	1.20215	0.531178	2.26318	0.0236244	1.20215
IL3RA	29.1558	1.20013	0.371411	3.23128	0.00123237	1.20013
TGM5	5.51483	1.19525	0.542498	2.20323	0.0275784	1.19525
NEUROD6	988.799	-1.1949	0.534495	-2.23557	0.0253801	1.1949
LOC106508791	50.1125	-1.19447	0.473828	-2.52089	0.0117059	1.19447
C9H11orf63	15.3922	1.19443	0.584971	2.04186	0.041165	1.19443
HGD	34.6495	-1.19316	0.567464	-2.10262	0.0354986	1.19316
COL2A1	70.7714	-1.19094	0.448416	-2.65588	0.00791022	1.19094
PCSK1	897.801	-1.18893	0.284202	-4.18341	2.87174e-05	1.18893
LOC100519366	46.9394	1.18353	0.479057	2.47053	0.0134912	1.18353
BCL11A	901.753	-1.17244	0.466642	-2.51251	0.0119875	1.17244
LOC110255430	7.29598	1.1702	0.496236	2.35815	0.0183662	1.1702
LOC110259113	65.2635	1.16955	0.502791	2.32612	0.020012	1.16955
PPP1R32	59.6926	1.1637	0.514579	2.26147	0.0237303	1.1637
GALR1	157.279	-1.16155	0.506378	-2.29384	0.0217994	1.16155
CFAP65	155.787	1.15962	0.531966	2.17988	0.0292664	1.15962
AOX2	21.2148	-1.15715	0.413789	-2.79647	0.0051664	1.15715
LOC102165158	151.564	1.15268	0.359717	3.20441	0.00135341	1.15268
LOC106506843	6.08223	-1.14842	0.428307	-2.6813	0.00733378	1.14842
TMPRSS15	4.76281	-1.14791	0.56679	-2.02529	0.0428376	1.14791
LOC102160052	9.24294	-1.14384	0.426389	-2.68262	0.00730483	1.14384
CDH9	658.711	-1.14325	0.362047	-3.15773	0.00159001	1.14325
CAPN6	8.47392	-1.13464	0.488033	-2.32494	0.0200753	1.13464
MPZL2	3.89327	1.13033	0.539402	2.09553	0.036124	1.13033
NKAIN4	333.619	-1.12835	0.544222	-2.07332	0.0381427	1.12835
SCN4B	453.942	-1.12642	0.299767	-3.75766	0.000171508	1.12642
C6H16orf95	36.3005	-1.12522	0.400309	-2.81089	0.00494048	1.12522
FREM1	107.183	-1.12084	0.3957	-2.83256	0.00461775	1.12084
TSHR	3.88208	-1.12039	0.544266	-2.05853	0.0395389	1.12039
LOC110257201	8.82085	-1.1201	0.443221	-2.52718	0.0114981	1.1201
CEBPE	3.31538	-1.11751	0.485496	-2.30179	0.021347	1.11751
LOC100513317	20.3687	-1.11298	0.52632	-2.11465	0.0344601	1.11298
LOC102159834	23.5168	1.11271	0.423616	2.6267	0.00862167	1.11271
LOC110257281	278.082	-1.11213	0.391573	-2.84015	0.00450925	1.11213
GIPR	30.32	1.10979	0.530193	2.09318	0.0363333	1.10979
COL23A1	667.368	-1.10935	0.349776	-3.17162	0.00151593	1.10935
TNFSF8	8.30482	-1.10743	0.44313	-2.49912	0.0124503	1.10743
TBX15	15.3459	-1.1074	0.539646	-2.05209	0.0401612	1.1074
CHIA	9.49139	-1.10368	0.364764	-3.02575	0.00248019	1.10368
RERG	280.379	-1.10348	0.302707	-3.64536	0.000267013	1.10348
LOC110258184	20.061	-1.1026	0.551007	-2.00107	0.0453852	1.1026
UBE2U	15.2662	1.08985	0.469833	2.31965	0.0203598	1.08985
SLC22A16	93.1862	-1.08905	0.436622	-2.49426	0.0126221	1.08905
LOC110255588	4.28436	-1.08797	0.541466	-2.0093	0.0445057	1.08797
SPIC	15.735	1.08216	0.41994	2.57694	0.009968	1.08216
DRC1	90.4316	1.08177	0.439011	2.4641	0.0137358	1.08177
LOC102165777	13.1366	1.07449	0.546287	1.96689	0.0491961	1.07449
LOC100525452	17.1877	1.07333	0.423069	2.53702	0.0111802	1.07333
ONECUT2	60.6653	-1.07299	0.457936	-2.3431	0.019124	1.07299
LOC110257439	3.92575	1.06952	0.482885	2.21486	0.0267694	1.06952
ADGRF2	79.3152	-1.06895	0.387764	-2.75671	0.00583865	1.06895
WDR49	12.0649	1.06806	0.496681	2.15039	0.0315247	1.06806
IFNLR1	44.7244	-1.05627	0.490814	-2.15207	0.0313918	1.05627
SP5	10.198	-1.05578	0.42256	-2.49852	0.0124712	1.05578
MIR142	3.94928	1.05547	0.477158	2.212	0.0269666	1.05547
VGLL2	9.80336	-1.05051	0.484863	-2.16661	0.0302643	1.05051
WNT2	430.308	-1.04981	0.348601	-3.01149	0.00259969	1.04981
LYPD6B	107.815	-1.04803	0.404754	-2.5893	0.00961706	1.04803
THEMIS	34.3536	1.04232	0.382415	2.72563	0.00641785	1.04232
HTR2A	192.98	-1.04187	0.409715	-2.54292	0.0109929	1.04187
TRHDE	732.441	-1.03563	0.474102	-2.18439	0.0289332	1.03563
ISM1	76.3922	-1.03082	0.344582	-2.9915	0.00277608	1.03082
LOC100626591	6.02108	1.03061	0.469204	2.1965	0.0280561	1.03061
LRRC18	19.484	1.02569	0.510258	2.01013	0.0444173	1.02569
MIR374B	5.6722	1.0251	0.43092	2.37887	0.0173657	1.0251
SHBG	3.19028	1.02292	0.521487	1.96154	0.0498157	1.02292
LOC110260615	3.52025	1.02052	0.513295	1.98817	0.0467927	1.02052
IQCG	12.6935	1.01912	0.509089	2.00185	0.0453013	1.01912
AGBL1	84.3756	-1.01431	0.509695	-1.99004	0.046587	1.01431
LOC110259924	207.955	-1.0127	0.236495	-4.28211	1.8513e-05	1.0127
STAP2	22.5431	-1.01104	0.511493	-1.97664	0.0480826	1.01104
CPZ	34.7182	-1.01067	0.358549	-2.81879	0.00482048	1.01067
LOC106505291	13.0675	-1.00659	0.331813	-3.03362	0.00241638	1.00659
LOC110257173	4.26963	-1.00087	0.504098	-1.98546	0.0470933	1.00087

## Sheet: Ar vs N2
Symbol	baseMean	log2FoldChange	lfcSE	stat	pvalue	abs(log2FoldChange)
LOC102163475	9.17668	4.1227	1.04187	3.95703	7.5887e-05	4.1227
MCHR2	1.41826	-3.19512	1.38933	-2.29977	0.0214615	3.19512
LOC102165580	2.68491	-3.12666	1.07946	-2.89651	0.00377341	3.12666
LOC100521529	1.06177	3.12465	1.11562	2.80081	0.00509748	3.12465
LOC106509551	0.895772	2.86426	1.2055	2.37599	0.0175022	2.86426
LOC100625180	1.15964	2.86407	1.05844	2.70594	0.00681115	2.86407
LOC110260421	0.607294	-2.73861	1.17971	-2.32143	0.0202638	2.73861
LOC110256729	1.68654	-2.71752	0.965318	-2.81515	0.00487542	2.71752
LOC110261941	1.05593	2.71144	1.06849	2.53764	0.0111603	2.71144
LOC110261287	1.66655	2.68093	0.826471	3.24383	0.00117935	2.68093
TRNAK-UUU_2	0.770329	2.63811	1.11459	2.36689	0.0179383	2.63811
LOC106509905	1.42377	-2.45018	0.901508	-2.71787	0.00657044	2.45018
LOC110255455	1.10396	2.38423	1.06418	2.24045	0.0250619	2.38423
LOC110256082	0.829095	2.31632	1.10843	2.08972	0.0366428	2.31632
MIR129B	0.612352	-2.29161	1.12625	-2.03473	0.041878	2.29161
LOC110257467	0.60713	2.26155	1.03934	2.17595	0.0295589	2.26155
LOC110258628	1.92725	2.256	1.08305	2.083	0.037251	2.256
LOC110260137	0.798357	-2.25503	1.08505	-2.07827	0.0376843	2.25503
LOC106506060	3.45835	-2.23936	0.691099	-3.24029	0.00119409	2.23936
TTR	1943.7	2.23656	1.024	2.18414	0.0289519	2.23656
SPAG11	0.775723	2.20415	1.05079	2.09761	0.0359399	2.20415
OTX2	17.0385	2.17881	0.862589	2.52589	0.0115406	2.17881
CLDN2	12.7367	2.17472	1.0203	2.13145	0.0330517	2.17472
LOC110255178	1.15589	-2.08616	1.06324	-1.96208	0.0497532	2.08616
LOC110257937	2.32706	2.081	0.660214	3.152	0.00162155	2.081
UGT1A6	4.10168	2.07474	0.898693	2.30862	0.0209649	2.07474
MFRP	64.1343	2.05833	0.833329	2.47001	0.0135108	2.05833
NPS	6.49676	-2.04953	0.790627	-2.59228	0.0095342	2.04953
LOC110260139	0.893156	-2.02665	0.976493	-2.07544	0.0379459	2.02665
CLIC6	91.8404	2.02437	0.889251	2.27649	0.022817	2.02437
NR0B2	0.885562	1.99455	1.00065	1.99325	0.0462337	1.99455
LOC100514912	11.1541	1.98719	0.617553	3.21784	0.00129158	1.98719
LOC110259916	1.09499	1.96793	0.968086	2.0328	0.0420726	1.96793
LOC110258713	2.16363	1.96244	0.91395	2.14721	0.0317768	1.96244
LOC100518848	60.0785	1.95651	0.56464	3.46505	0.000530131	1.95651
MIR7138	2.4162	1.95454	0.723796	2.7004	0.00692562	1.95454
DUPD1	2.14951	1.93333	0.849513	2.27581	0.0228576	1.93333
CXCL8	8.6798	-1.93318	0.770383	-2.50938	0.0120944	1.93318
SLC5A2	5.26002	1.8902	0.647843	2.91769	0.00352639	1.8902
HNF4A	5.64688	1.84632	0.824454	2.23944	0.025127	1.84632
LOC110258569	5.94157	1.82255	0.892679	2.04166	0.041185	1.82255
LOC110261776	2.26607	1.81126	0.63418	2.85607	0.00428915	1.81126
LOC100513644	6.45083	-1.80634	0.763487	-2.36591	0.0179859	1.80634
INSL6	1.20546	-1.76908	0.883014	-2.00346	0.0451282	1.76908
LOC110259777	1.21646	1.7562	0.866487	2.0268	0.0426826	1.7562
LOC106508109	1.21579	1.75174	0.880478	1.98953	0.0466422	1.75174
LOC100739378	4.29217	1.73156	0.669423	2.58664	0.00969157	1.73156
LOC100623541	1.67576	1.70825	0.853409	2.00168	0.0453196	1.70825
LOC110258280	2.36983	1.7021	0.772315	2.2039	0.0275315	1.7021
LOC110256489	18.3651	1.68653	0.587963	2.86843	0.00412512	1.68653
UPB1	2.58627	1.67926	0.85593	1.96191	0.0497727	1.67926
LOC110257512	2.80069	1.67353	0.607617	2.75425	0.00588274	1.67353
GDF6	14.6072	-1.66064	0.693559	-2.39438	0.0166486	1.66064
LOC102160091	4.08485	1.63366	0.75551	2.16232	0.0305932	1.63366
GPR50	6.31036	-1.63105	0.611821	-2.66589	0.00767855	1.63105
FIBCD1	942.245	1.53221	0.776428	1.97341	0.0484487	1.53221
LOC102159250	1.50056	-1.52813	0.778149	-1.9638	0.0495528	1.52813
LOC102159490	5.72639	-1.52799	0.585644	-2.60908	0.00907869	1.52799
LOC110257649	1.94553	1.52746	0.715449	2.13497	0.0327638	1.52746
LOC110257034	2.14778	1.5136	0.759291	1.99344	0.0462133	1.5136
LOC110261207	7.5524	1.48625	0.747559	1.98813	0.0467971	1.48625
LOC110261161	2.68624	1.45812	0.643044	2.26752	0.0233584	1.45812
LOC106505472	5.55112	-1.45101	0.673981	-2.1529	0.0313267	1.45101
MUC6	134.352	-1.44804	0.487867	-2.96811	0.00299641	1.44804
LOC100524190	3.95514	1.4479	0.499725	2.89739	0.00376279	1.4479
LOC100517605	3.63683	1.41895	0.688753	2.06017	0.0393819	1.41895
LOC110258913	7.39047	-1.40357	0.636419	-2.20542	0.0274248	1.40357
LOC102168168	2.96458	-1.38406	0.527063	-2.62599	0.00863979	1.38406
IL13RA2	1.96948	1.36883	0.675023	2.02782	0.0425784	1.36883
LOC110257439	4.46803	1.32194	0.418423	3.15935	0.00158123	1.32194
LOC110257624	2.8695	-1.31998	0.650162	-2.03023	0.0423331	1.31998
LOC110256480	3.46739	-1.30937	0.51099	-2.56241	0.0103949	1.30937
TEX46	2.10131	-1.30214	0.636953	-2.04432	0.0409215	1.30214
BARHL2	16.6161	-1.29565	0.609134	-2.12704	0.0334168	1.29565
CCDC42	37.668	-1.29	0.408561	-3.15742	0.00159174	1.29
LOC110256476	4.39142	1.28561	0.603977	2.12857	0.0332894	1.28561
LOC110257544	5.15004	-1.28518	0.633036	-2.03018	0.0423378	1.28518
METTL7B	2.2593	-1.28418	0.583653	-2.20025	0.0277892	1.28418
SLC2A7	5.56463	1.27755	0.577982	2.21037	0.0270797	1.27755
MALRD1	9.59004	1.2756	0.500914	2.54654	0.0108795	1.2756
LOC106509672	2.4266	1.23988	0.57038	2.17378	0.0297213	1.23988
KCNJ13	71.3027	1.23986	0.568816	2.17973	0.0292777	1.23986
PLBD1	19.1872	1.23939	0.619331	2.00117	0.0453737	1.23939
LOC110259658	2.75751	-1.23367	0.58333	-2.11488	0.0344401	1.23367
LOC100516797	3.36651	1.23283	0.549641	2.24298	0.0248984	1.23283
HCRT	5.40164	1.20412	0.479271	2.51239	0.0119916	1.20412
DNAH14	13.8111	-1.19875	0.453887	-2.64107	0.00826453	1.19875
WFDC2	8.61462	1.19821	0.54524	2.19758	0.0279793	1.19821
SMTNL1	2.91401	1.1951	0.565267	2.11422	0.0344967	1.1951
TMEM52B	3.25253	-1.19235	0.576117	-2.06963	0.0384866	1.19235
TMEM155	142.177	-1.17568	0.573379	-2.05045	0.0403209	1.17568
LOC106504772	17.1446	1.16128	0.450034	2.58042	0.00986797	1.16128
TPH2	27.6906	1.13655	0.545009	2.08538	0.0370349	1.13655
CCDC27	24.0359	1.12658	0.465788	2.41865	0.0155781	1.12658
ALOX12B	4.22899	-1.12563	0.551715	-2.04024	0.0413268	1.12563
LOC106504743	3.65567	-1.12397	0.538239	-2.08823	0.0367768	1.12397
LOC110260273	3.39058	1.12271	0.514337	2.18284	0.0290478	1.12271
LOC110257213	2.65936	1.11933	0.554457	2.01879	0.0435088	1.11933
TRPV4	5.65164	1.11526	0.521429	2.13886	0.0324473	1.11526
LRRC39	15.3013	-1.11261	0.528084	-2.10687	0.0351286	1.11261
CAPN9	11.6022	1.10018	0.533185	2.06341	0.0390741	1.10018
PRG4	3.16623	1.09784	0.549974	1.99616	0.0459162	1.09784
RNF212	42.5081	-1.09665	0.380686	-2.88072	0.00396763	1.09665
KRT24	3.66915	1.09304	0.555552	1.96748	0.0491282	1.09304
LOC110256524	6.32433	-1.07169	0.437276	-2.45084	0.0142523	1.07169
LOC110255670	14.0962	1.0472	0.352427	2.97139	0.00296458	1.0472
PNLIP	10.5473	-1.03877	0.375961	-2.76299	0.0057275	1.03877
LOC102159358	44.3796	1.03382	0.465485	2.22095	0.026354	1.03382
GPR101	58.1021	1.0252	0.507781	2.01899	0.0434885	1.0252
MAB21L1	36.732	-1.02418	0.429961	-2.38204	0.0172169	1.02418
FAM25A	12.1013	-1.02098	0.49163	-2.07673	0.0378267	1.02098

## Sheet: CO2 vs N2
Symbol	baseMean	log2FoldChange	lfcSE	stat	pvalue	abs(log2FoldChange)
LOC106504825	9.51047	4.2923	1.07957	3.97595	7.01002e-05	4.2923
LOC110260333	11.4109	4.20812	1.15873	3.63166	0.000281602	4.20812
HMGCS2	17.3795	4.1587	1.22266	3.40136	0.000670504	4.1587
LOC106505803	2.56733	4.1002	1.68014	2.44039	0.0146716	4.1002
PAX1	2.19202	3.85585	1.36093	2.83325	0.0046078	3.85585
LOC102158817	7.42535	3.74104	1.00728	3.71401	0.000203999	3.74104
LOC102159522	1.19509	3.69838	1.40456	2.63312	0.00846049	3.69838
FGF7	85.6598	3.68186	0.72246	5.09629	3.4638e-07	3.68186
LOC102164558	3.04687	-3.66131	1.24969	-2.92978	0.00339198	3.66131
LOC102163150	6.40772	3.57809	1.07171	3.33868	0.000841769	3.57809
LOC110261427	1.41297	3.55688	1.7391	2.04525	0.0408306	3.55688
LOC110261190	28.3617	3.47915	0.816046	4.26342	2.01324e-05	3.47915
C1H14orf105	1.27806	3.41668	1.44057	2.37176	0.0177036	3.41668
DMRT2	26.246	3.37388	0.751941	4.4869	7.22666e-06	3.37388
LOC102157546	1562.78	3.36669	0.754832	4.46019	8.18873e-06	3.36669
LOC102157860	1.56208	3.3421	1.28956	2.59167	0.00955117	3.3421
LOC100736711	6.6775	3.33955	0.97858	3.41265	0.000643336	3.33955
LOC100623670	4.88026	-3.3376	1.04636	-3.18973	0.00142406	3.3376
DLX3	4.23016	3.33018	1.17921	2.82407	0.00474179	3.33018
EDN2	7.98316	3.3092	0.890916	3.71438	0.000203701	3.3092
KLHL14	189.499	3.29242	0.759046	4.33758	1.44062e-05	3.29242
GRXCR2	10.0856	3.1612	0.804905	3.92742	8.58624e-05	3.1612
GK2	0.78539	3.09372	1.34624	2.29805	0.0215587	3.09372
LOC102162566	1.00402	-3.05079	1.55304	-1.9644	0.0494841	3.05079
LOC102160854	31.2863	3.04399	0.688394	4.42187	9.78516e-06	3.04399
LOC110255455	1.00459	3.03795	1.09627	2.77116	0.00558564	3.03795
NEUROD4	3.61544	3.02967	1.48974	2.03369	0.0419828	3.02967
NEUROG2	61.2089	3.00133	1.03328	2.90467	0.00367641	3.00133
CLDN2	11.805	2.95837	1.07945	2.74063	0.00613217	2.95837
OTOG	23.5053	2.92494	0.779839	3.7507	0.000176345	2.92494
GRP	373.551	2.89627	0.816371	3.54774	0.000388557	2.89627
LOC110261551	2.77383	2.89465	0.85332	3.39223	0.000693267	2.89465
MUC15	9.45321	2.89335	0.721996	4.00743	6.13843e-05	2.89335
LOC110261434	1.13692	2.82629	1.32755	2.12895	0.0332585	2.82629
LOC110258690	21.3151	-2.82016	0.8772	-3.21496	0.00130464	2.82016
CHIT1	0.848272	-2.80905	1.26843	-2.21458	0.0267886	2.80905
AKR1CL1	34.0147	2.80124	1.19427	2.34558	0.0189977	2.80124
MC3R	7.4309	2.77267	0.718651	3.85815	0.000114247	2.77267
LOC110257446	7.21023	2.76211	0.999468	2.76358	0.0057171	2.76211
LOC106504650	1.07226	2.73271	1.2282	2.22498	0.0260828	2.73271
LOC110260665	33.7372	-2.7084	0.776891	-3.4862	0.000489937	2.7084
LOC102157885	2.06083	2.69385	0.860122	3.13194	0.00173654	2.69385
LOC110262172	9.02279	2.67564	0.9144	2.92612	0.00343223	2.67564
OMP	20.9677	2.66838	0.650652	4.10109	4.11202e-05	2.66838
CABP7	1684.52	2.64241	0.864178	3.05771	0.00223034	2.64241
LOC110256734	4.29023	2.6167	0.994885	2.63016	0.00853458	2.6167
LOC106507259	29.7935	-2.60608	0.792838	-3.28702	0.00101253	2.60608
NR1I2	7.0771	2.60423	0.780442	3.33686	0.000847303	2.60423
TRIM10	60.0501	2.60103	0.71548	3.63536	0.000277593	2.60103
KIF12	29.2321	2.58192	0.772786	3.34106	0.000834607	2.58192
LOC106509551	0.953444	2.55391	1.12147	2.27729	0.0227692	2.55391
LOC102164626	0.713349	2.53269	1.07439	2.35733	0.0184069	2.53269
LOC110256780	2.7256	2.53152	1.02604	2.46727	0.0136148	2.53152
PGA5	4.52411	2.52734	0.83538	3.02538	0.0024832	2.52734
LOC110257065	0.921278	-2.51722	1.10736	-2.27316	0.0230163	2.51722
LOC110258190	4.83057	-2.51314	0.889542	-2.8252	0.00472505	2.51314
LOC110258137	1.15717	2.47909	0.976822	2.53791	0.0111516	2.47909
SLC27A2	41.6965	2.43511	0.604222	4.03015	5.57411e-05	2.43511
TRIM40	15.3068	2.37895	0.749119	3.17567	0.00149493	2.37895
TP63	5.88819	2.36941	0.766066	3.09296	0.00198172	2.36941
LOC110261645	0.833837	2.32903	0.946936	2.45955	0.0139112	2.32903
LOC110260223	0.826991	2.32821	0.977201	2.38253	0.0171939	2.32821
LOC110256999	0.824733	2.3253	1.06728	2.17871	0.0293536	2.3253
FIBCD1	847.647	2.28331	0.750596	3.04199	0.00235016	2.28331
ENTHD1	1.94025	2.2705	0.941694	2.41108	0.0159052	2.2705
TMEM233	25.0142	2.26071	0.640677	3.52862	0.00041773	2.26071
LOC102165209	16.6788	2.23329	0.780064	2.86296	0.00419705	2.23329
LOC110257316	10.3388	2.22284	0.858517	2.58916	0.00962108	2.22284
LOC110261207	6.79006	2.21123	0.79323	2.78763	0.00530945	2.21123
LOC102157766	0.769776	-2.21052	1.05178	-2.10169	0.0355807	2.21052
AHSG	1.55625	2.20789	0.950493	2.32289	0.0201851	2.20789
LOC110256088	1.57334	2.20541	0.990962	2.22553	0.0260457	2.20541
KRT33A	1.856	2.1917	0.943272	2.32351	0.0201517	2.1917
ITGAX	354.045	2.17292	0.627755	3.46141	0.000537347	2.17292
SLC22A1	1.23433	2.17185	1.03669	2.09498	0.0361729	2.17185
HPCA	13760.8	2.16565	0.539922	4.01105	6.04495e-05	2.16565
KRT6A	43.7514	-2.15915	0.683737	-3.15787	0.00158926	2.15915
LOC110257983	1.19526	2.14739	1.08597	1.97739	0.0479971	2.14739
LOC106506454	19.0458	2.14666	0.62709	3.42321	0.000618869	2.14666
LOC102160091	3.8133	2.13162	0.998707	2.13438	0.0328116	2.13162
LOC100516932	0.941492	2.1241	1.02264	2.07708	0.0377946	2.1241
STAP2	40.1076	2.1188	0.498375	4.25141	2.12427e-05	2.1188
CYP3A22	1.77028	-2.11517	1.03638	-2.04093	0.0412581	2.11517
SLC9A4	0.934957	2.11495	0.936439	2.2585	0.0239143	2.11495
EOMES	15.2562	2.10442	0.980592	2.14607	0.0318672	2.10442
TSPAN18	1428.41	2.09098	0.587351	3.56002	0.000370824	2.09098
LOC106509379	1.15959	-2.07907	0.926396	-2.24426	0.0248159	2.07907
LOC110259777	1.17064	2.07754	0.902348	2.30237	0.0213141	2.07754
LOC110256729	1.15433	-2.07172	0.891978	-2.32261	0.0202001	2.07172
ZAR1	1.45067	2.06125	1.04122	1.97965	0.0477429	2.06125
SLC5A7	90.4099	2.05963	0.51873	3.97052	7.17147e-05	2.05963
SEMA3E	460.337	2.05101	0.498023	4.1183	3.81682e-05	2.05101
NPY2R	41.0151	2.04591	0.602618	3.39503	0.000686209	2.04591
LOC102164452	540.754	2.04279	0.716915	2.84942	0.00437995	2.04279
LOC102162163	0.886703	2.00957	0.987947	2.03409	0.0419427	2.00957
LOC100514912	11.2452	1.94831	0.641682	3.03625	0.00239543	1.94831
LOC110260390	2.64155	-1.94508	0.846822	-2.29692	0.0216235	1.94508
DRD4	1.33497	-1.93348	0.858448	-2.2523	0.0243034	1.93348
LOC110257933	1.85596	-1.93219	0.877262	-2.20252	0.0276287	1.93219
TPO	11.4321	-1.92768	0.639137	-3.01606	0.00256082	1.92768
TRIM63	165.99	1.91519	0.557753	3.43376	0.000595267	1.91519
LOC100517891	2.34795	-1.90651	0.802576	-2.37549	0.0175257	1.90651
LOC110256085	3.69107	1.89309	0.838753	2.25703	0.0240059	1.89309
LOC110260196	2.13276	1.89217	0.929653	2.03535	0.0418154	1.89217
LOC100517605	3.39227	1.88126	0.710528	2.64769	0.00810446	1.88126
LRRC15	2.0798	-1.87736	0.70122	-2.67728	0.00742228	1.87736
LOC100737988	2.8422	1.85741	0.699593	2.65499	0.00793118	1.85741
LOC100157453	6.47902	1.84095	0.690875	2.66466	0.00770661	1.84095
LOC106507237	1.50783	-1.82795	0.895991	-2.04015	0.0413357	1.82795
TH	31.8022	1.81733	0.717699	2.53216	0.0113362	1.81733
LY6K	4.93564	1.81204	0.576831	3.14137	0.00168162	1.81204
LOC106507718	2.00442	1.79366	0.885427	2.02576	0.0427894	1.79366
LOC100524499	15.6225	1.79248	0.514211	3.48589	0.000490508	1.79248
LOC102160183	1.71143	1.78473	0.754634	2.36503	0.0180288	1.78473
LOC102165387	2.01094	1.78229	0.869268	2.05033	0.040332	1.78229
LOC110256489	18.1649	1.78126	0.576951	3.08736	0.00201942	1.78126
LOC102164493	1.22595	1.77618	0.897036	1.98005	0.0476976	1.77618
MCOLN3	10.8794	1.77569	0.739514	2.40116	0.0163434	1.77569
CA12	133.982	1.77508	0.583455	3.04235	0.00234735	1.77508
LOC110256842	2.23876	1.77418	0.66541	2.66629	0.00766935	1.77418
MIR486-1	1.70462	-1.77238	0.788111	-2.2489	0.024519	1.77238
LOC110258393	213.89	1.75017	0.438086	3.99504	6.46821e-05	1.75017
SLC13A2	31.4048	1.74393	0.571149	3.05338	0.0022628	1.74393
LOC110257902	2.14703	1.73838	0.646815	2.68761	0.00719661	1.73838
MYBPH	526.788	1.7346	0.473715	3.6617	0.000250543	1.7346
GREM2	92.8165	1.72857	0.504546	3.42598	0.00061258	1.72857
LOC100623541	1.67635	1.72661	0.850324	2.03054	0.0423019	1.72661
ADGRF4	36.0525	1.72155	0.761795	2.25986	0.0238302	1.72155
LOC106506060	2.59662	-1.70931	0.627455	-2.7242	0.00644584	1.70931
LOC110260253	2.10011	-1.69197	0.769077	-2.2	0.0278072	1.69197
AVPR2	6.57416	1.68802	0.605622	2.78725	0.00531569	1.68802
LOC110255845	6.87933	1.67323	0.608894	2.74798	0.00599637	1.67323
LOC106507453	2.52597	-1.66971	0.687148	-2.42991	0.0151025	1.66971
PLSCR5	11.259	1.64288	0.771111	2.13054	0.0331269	1.64288
TNNC2	1.81628	-1.6375	0.744001	-2.20094	0.0277403	1.6375
LOC102164141	113.315	1.63003	0.505014	3.22769	0.00124796	1.63003
LOC102168091	3.36044	-1.60931	0.730147	-2.20409	0.0275177	1.60931
CAPN6	10.809	1.60863	0.595975	2.69915	0.00695158	1.60863
SLC6A3	5.10942	1.6024	0.589151	2.71984	0.00653134	1.6024
PPYR1	10.953	1.59698	0.701485	2.27657	0.0228121	1.59698
HS3ST4	780.288	1.58707	0.533811	2.97309	0.00294822	1.58707
TCHH	13.0345	1.58094	0.66847	2.36502	0.0180292	1.58094
LYPD6B	140.746	1.5778	0.403479	3.91047	9.21155e-05	1.5778
FAM110C	136.995	1.57544	0.506688	3.10928	0.00187544	1.57544
MYO15A	466.008	1.57496	0.503615	3.1273	0.0017642	1.57496
LOC110259565	19.5674	-1.56739	0.470749	-3.32958	0.000869784	1.56739
LOC110258728	13.2273	1.56669	0.729476	2.14769	0.0317387	1.56669
GPR151	3.25155	1.56568	0.601302	2.60381	0.00921941	1.56568
GPR101	52.3452	1.56435	0.474024	3.30014	0.000966363	1.56435
PPP1R17	328.035	1.56079	0.469301	3.32578	0.000881704	1.56079
LOC396700	2.58962	1.55109	0.566785	2.73665	0.00620678	1.55109
LOC110256829	2.37091	1.54257	0.61252	2.5184	0.011789	1.54257
LOC110256907	1.94599	1.53914	0.697094	2.20794	0.0272483	1.53914
LOC110261629	5.25573	1.53914	0.624626	2.46409	0.0137361	1.53914
LOC102159977	4.94483	1.52819	0.569609	2.68288	0.00729923	1.52819
IFN-ALPHA-10	4.23063	-1.52009	0.747849	-2.03262	0.0420908	1.52009
LOC110258391	39.6738	1.51476	0.452702	3.34605	0.00081971	1.51476
LOC110257847	3.40206	-1.51027	0.64577	-2.33871	0.0193503	1.51027
LOC110256848	24.054	1.50358	0.463034	3.24723	0.00116534	1.50358
SLC34A2	2.34658	1.50118	0.698217	2.15002	0.0315533	1.50118
LOC100523870	174.756	-1.50105	0.663432	-2.26255	0.0236636	1.50105
LOC110258680	10.0363	1.49786	0.532118	2.81491	0.00487916	1.49786
DSC3	15.5209	-1.49276	0.537498	-2.77724	0.00548232	1.49276
ACVR1C	290.92	1.47645	0.517548	2.85277	0.00433398	1.47645
ONECUT2	74.1696	1.47298	0.383095	3.84495	0.000120578	1.47298
LOC110257544	5.65787	-1.4725	0.585306	-2.51578	0.011877	1.4725
NFE2L3	328.891	1.4718	0.514756	2.85922	0.00424685	1.4718
SLC18A2	43.3165	1.47057	0.377194	3.8987	9.67107e-05	1.47057
LOC110258919	1427.17	1.46866	0.430219	3.41376	0.00064073	1.46866
LOC100511343	5.21413	-1.46822	0.590221	-2.48758	0.0128617	1.46822
TREH	75.6303	1.45538	0.464713	3.13178	0.00173752	1.45538
ADAMTS3	520.375	1.454	0.369633	3.93365	8.3667e-05	1.454
LOC110256084	21.2891	1.45272	0.540205	2.6892	0.00716243	1.45272
SCN4B	534.065	1.44714	0.308942	4.68419	2.81062e-06	1.44714
LOC110255562	1.42748	1.44648	0.728136	1.98655	0.0469721	1.44648
LOC106506249	7.49963	1.43173	0.651603	2.19725	0.0280029	1.43173
BCL11A	1025.8	1.42376	0.352105	4.04357	5.26441e-05	1.42376
CD1.1	3.05587	-1.42125	0.632926	-2.24552	0.0247345	1.42125
PRR35	4.25691	1.41904	0.672839	2.10904	0.0349412	1.41904
LOC110256730	6.232	1.41903	0.651005	2.17976	0.0292754	1.41903
PCDH20	678.249	1.41592	0.436382	3.24469	0.00117579	1.41592
LOC110257507	4.477	-1.41054	0.524998	-2.68675	0.00721517	1.41054
LOC106508707	6.98224	1.39977	0.515433	2.71572	0.00661327	1.39977
LOC110255588	4.99874	1.39647	0.556399	2.50984	0.0120785	1.39647
HTR1A	300.728	1.3943	0.419732	3.32188	0.000894122	1.3943
LOC110262253	2.59468	-1.39211	0.594384	-2.34211	0.0191752	1.39211
INSM2	14.4292	1.38826	0.443289	3.13173	0.00173779	1.38826
NEUROD6	1089.68	1.382	0.48269	2.86312	0.00419486	1.382
TXK	3.01183	1.37597	0.565283	2.43412	0.0149282	1.37597
PLBD1	18.7725	1.372	0.545955	2.51302	0.0119701	1.372
FAM83F	4.71248	1.37176	0.525006	2.61284	0.00897936	1.37176
LOC106509687	102.112	1.36908	0.298144	4.592	4.39026e-06	1.36908
LOC110256476	4.3298	1.3688	0.567056	2.41388	0.0157837	1.3688
TRPC6	197.515	1.366	0.309243	4.41726	9.99611e-06	1.366
LOC110259044	503.555	1.3597	0.400281	3.39687	0.000681602	1.3597
LOC110255655	3.14806	1.35672	0.573627	2.36517	0.018022	1.35672
LOC110261161	2.77045	1.34751	0.622727	2.16388	0.0304736	1.34751
DLEU7	2.55471	1.34413	0.593467	2.26488	0.0235202	1.34413
LOC102160851	13.2175	1.34384	0.624321	2.15248	0.0313596	1.34384
TRIM55	4.43974	1.3386	0.662447	2.0207	0.0433112	1.3386
WNT2	494.734	1.32923	0.320539	4.14686	3.37065e-05	1.32923
ADGRF2	90.3209	1.32747	0.441593	3.0061	0.00264618	1.32747
LOC102167846	310.311	1.32343	0.396356	3.339	0.000840793	1.32343
UCMA	228.205	1.31337	0.405936	3.23541	0.00121469	1.31337
CCDC63	6.36221	1.31097	0.406613	3.22411	0.00126364	1.31097
AGBL1	97.5055	1.30591	0.47824	2.73066	0.0063208	1.30591
LOC100517239	7.32627	1.30539	0.484175	2.69611	0.00701542	1.30539
LOC110258225	5.18309	-1.30515	0.640677	-2.03714	0.0416355	1.30515
LOC102165262	2.3105	-1.30515	0.658101	-1.9832	0.0473452	1.30515
TEX46	2.12914	-1.30319	0.630364	-2.06737	0.0386997	1.30319
CDH9	715.451	1.30316	0.312361	4.17198	3.01968e-05	1.30316
LOC106506951	2.11531	1.29738	0.63122	2.05535	0.0398454	1.29738
ANTXRL	11.5884	1.29599	0.552714	2.34478	0.0190382	1.29599
CD40LG	2.64839	1.2876	0.649637	1.98203	0.047476	1.2876
LOC110257183	3.39588	1.28672	0.534991	2.40511	0.0161674	1.28672
BCHE	835.173	1.28597	0.433687	2.96519	0.00302493	1.28597
CFAP58	14.8576	-1.27302	0.640309	-1.98813	0.046797	1.27302
LOC110257201	9.52143	1.26926	0.419757	3.02379	0.00249627	1.26926
KRT27	252.461	1.26581	0.392004	3.22908	0.00124189	1.26581
TRHDE	820.237	1.26268	0.387972	3.25456	0.00113566	1.26268
DRD5	72.3869	1.25976	0.51417	2.45009	0.0142819	1.25976
LOC106509481	7.09199	1.25464	0.574033	2.18565	0.028841	1.25464
LOC110258044	351.729	1.24717	0.517406	2.41043	0.0159339	1.24717
RERG	301.144	1.24205	0.246625	5.03619	4.74896e-07	1.24205
LOC110257281	295.74	1.22965	0.343123	3.58372	0.000338736	1.22965
SLC17A8	169.111	1.22746	0.349272	3.51435	0.000440836	1.22746
LOC110260273	3.32534	1.22088	0.494142	2.4707	0.0134849	1.22088
SP5	11.0927	1.2201	0.344845	3.53812	0.000402989	1.2201
LOC106508225	2.73562	-1.21291	0.564904	-2.1471	0.0317852	1.21291
SRD5A2	26.2905	1.21035	0.426895	2.83524	0.00457912	1.21035
EPHA4	3210.95	1.20817	0.315677	3.82723	0.000129592	1.20817
COL23A1	702.319	1.20583	0.365801	3.2964	0.000979326	1.20583
CYP2C49	2.55194	1.20547	0.59588	2.02301	0.043072	1.20547
FOXO6	541.915	1.19998	0.297901	4.02811	5.62276e-05	1.19998
DACH2	5.77662	-1.19759	0.592933	-2.01978	0.0434065	1.19759
LOC110258443	122.772	1.19633	0.38064	3.14294	0.00167262	1.19633
LOC110255426	3.08144	-1.19467	0.59392	-2.01151	0.044272	1.19467
TPH2	27.4903	1.1861	0.47776	2.48263	0.0130418	1.1861
LOC100153359	34.7554	1.1825	0.383131	3.0864	0.00202597	1.1825
NKX3-1	32.4151	1.18058	0.435184	2.71283	0.00667109	1.18058
BMP8A	159.721	1.17945	0.4346	2.71386	0.00665035	1.17945
ZNF19	12.5484	1.17851	0.37168	3.17078	0.00152033	1.17851
LOC110261595	105.133	1.17455	0.41332	2.84174	0.00448674	1.17455
LOC110262179	3.06038	-1.17152	0.538298	-2.17633	0.0295305	1.17152
BHLHE23	205.621	-1.17065	0.430793	-2.71744	0.00657886	1.17065
IFNLR1	47.4646	1.17057	0.539827	2.16842	0.0301268	1.17057
DCDC2C	4.7037	-1.16925	0.547321	-2.13631	0.0326543	1.16925
LOC106506487	19.4866	1.16365	0.499066	2.33167	0.0197183	1.16365
SHISA6	2691.62	1.16315	0.423252	2.74812	0.00599377	1.16315
PENK	3419.86	1.16305	0.47507	2.44816	0.0143588	1.16305
SATB2	111.424	1.16164	0.461397	2.51766	0.0118136	1.16164
C1QL2	1412.47	-1.16106	0.425636	-2.72783	0.0063753	1.16106
LOC110260973	2.50469	-1.16002	0.576334	-2.01276	0.0441399	1.16002
GIPR	30.1854	-1.1516	0.526084	-2.189	0.0285971	1.1516
GRAP2	11.9369	1.14526	0.391978	2.92174	0.00348086	1.14526
LOC110261691	16.3934	1.14476	0.440944	2.59616	0.00942721	1.14476
LOC106507258	5.48923	1.14101	0.389514	2.92931	0.00339711	1.14101
SLC22A16	95.7734	1.13635	0.380758	2.98444	0.00284098	1.13635
DCC	423.716	1.13354	0.301009	3.76579	0.000166026	1.13354
EDAR	29.9483	1.13345	0.562436	2.01525	0.0438787	1.13345
LOC100524190	4.2213	1.13227	0.506614	2.23497	0.0254192	1.13227
MEOX1	4.91284	-1.13199	0.567435	-1.99493	0.0460504	1.13199
CNR2	2.64477	-1.13021	0.55264	-2.04511	0.0408438	1.13021
LOC110256947	11.2068	-1.12612	0.545175	-2.06562	0.0388643	1.12612
LOC102160367	331.716	1.12424	0.349192	3.21955	0.00128393	1.12424
TNFSF8	8.40819	1.1235	0.415305	2.70524	0.00682544	1.1235
LOC106507749	5.48057	1.12257	0.458861	2.44643	0.0144281	1.12257
IKZF3	28.1092	1.11792	0.414759	2.69534	0.00703167	1.11792
LOC106506843	6.02747	1.1171	0.439672	2.54075	0.0110614	1.1171
PLEKHG4	6.22026	1.11578	0.454194	2.45662	0.014025	1.11578
TNN	115.631	1.10435	0.485938	2.27261	0.0230498	1.10435
CACNA2D3	1319.96	1.10327	0.266613	4.13809	3.5021e-05	1.10327
PROX1	468.749	1.09839	0.338852	3.2415	0.00118902	1.09839
LOC100518799	3.47617	-1.09793	0.497229	-2.2081	0.0272374	1.09793
LOC106509119	15.3432	1.09411	0.471265	2.32164	0.0202522	1.09411
TESMIN	56.4404	-1.09309	0.337953	-3.23446	0.00121874	1.09309
SDR16C5	23.8233	1.09236	0.454267	2.40467	0.0161871	1.09236
LOC106504342	3.46318	-1.08372	0.517484	-2.09422	0.0362406	1.08372
LOC110256163	3.27993	-1.08368	0.496435	-2.18292	0.0290418	1.08368
THEMIS	34.2342	-1.08127	0.407789	-2.65153	0.00801273	1.08127
SLC36A3	27.182	1.0804	0.247505	4.36516	1.27029e-05	1.0804
HTR2A	197.4	1.07964	0.356327	3.02991	0.00244626	1.07964
LOC102167984	6.92391	-1.07961	0.418975	-2.57679	0.00997227	1.07961
CACNA2D4	3.43437	1.07761	0.518127	2.07981	0.0375426	1.07761
LOC102160052	9.00347	1.07753	0.487785	2.20903	0.0271728	1.07753
LOC106507717	13.7432	1.07324	0.437177	2.45492	0.0140915	1.07324
ANO9	23.8564	1.07241	0.352784	3.03986	0.00236685	1.07241
KY	202.819	1.0694	0.293257	3.64662	0.000265713	1.0694
LOC110258908	2327.36	1.06759	0.403072	2.64864	0.00808161	1.06759
SULF2	2691.6	1.06714	0.416597	2.56155	0.0104205	1.06714
LOC110256945	3.76346	1.06595	0.444565	2.39773	0.0164968	1.06595
LOC100621844	10.6859	1.05733	0.531353	1.98988	0.0466042	1.05733
MAB21L1	37.4261	-1.05608	0.475084	-2.22293	0.0262208	1.05608
AEBP1	1649.24	1.0559	0.503644	2.09652	0.0360365	1.0559
LOC110261565	3.57909	-1.05338	0.504608	-2.08751	0.0368417	1.05338
NRP1	1338.32	1.05278	0.363524	2.89603	0.00377915	1.05278
ALDOB	4.74878	1.04864	0.45373	2.31115	0.0208248	1.04864
SPOCD1	3.0505	-1.0435	0.512099	-2.03769	0.0415812	1.0435
GFI1B	3.39505	-1.04312	0.479719	-2.17445	0.0296716	1.04312
GSDMA	4.28625	1.04072	0.5133	2.0275	0.042611	1.04072
COL2A1	66.1919	1.03962	0.391284	2.65695	0.00788515	1.03962
AOX2	20.1593	1.03838	0.398182	2.6078	0.0091127	1.03838
PAX7	7.07806	1.03809	0.398452	2.6053	0.00917944	1.03809
LOC102159132	3.51687	1.03795	0.529482	1.9603	0.0499602	1.03795
GAL	23.6511	-1.03769	0.452499	-2.29323	0.0218345	1.03769
KCNG2	643.399	1.03051	0.463013	2.22566	0.0260371	1.03051
LOC102164080	4.23966	1.02721	0.466697	2.20103	0.0277339	1.02721
LOC100737333	6.28508	1.02599	0.430391	2.38386	0.0171319	1.02599
SYT6	234.383	1.02396	0.308644	3.31762	0.000907872	1.02396
LOC110261948	11.9883	-1.01943	0.470655	-2.16598	0.0303127	1.01943
RNF212	41.1637	-1.01912	0.47835	-2.13049	0.0331308	1.01912
AMHR2	29.1117	1.01845	0.349648	2.91279	0.00358218	1.01845
CYTIP	17.2599	1.01155	0.457954	2.20883	0.0271862	1.01155
TMEM213	4.91352	1.00766	0.452405	2.22733	0.025925	1.00766
LOC110255670	14.2908	1.00598	0.328515	3.0622	0.00219719	1.00598
LOC106507667	5.15397	-1.00108	0.508302	-1.96946	0.0489005	1.00108
