# Supplementary material for: Carbon dioxide stunning of pigs induces the expression of fear-associated genes in the amygdala
Source: Sci Rep. 2026 May 6;16:14416. doi: 10.1038/s41598-026-51710-9 (PMC13149842; doi:10.1038/s41598-026-51710-9)
Supplement: Supplementary file 2 — Supplementary Information 2. [file 41598_2026_51710_MOESM2_ESM.xlsx]

## Sheet: AR_v_CO2_only
Additional File S2: Concordant and discordant differentially expressed genes between the different experimental group comparisons.
Ar vs CO2 only	Ar vs N2 only	CO2 vs N2 only	overlap(Ar vs N2 / Ar vs CO2)	overlap(Ar vs CO2 / CO2 vs N2)	overlap(Ar vs N2 / CO2 vs N2)
ABRA	ALOX12B	ACVR1C	CXCL8	ADGRF2	CLDN2
ACTL8	BARHL2	ADAMTS3	DUPD1	AGBL1	FIBCD1
AK7	CAPN9	ADGRF4	GDF6	AOX2	GPR101
C4H1orf189	CCDC27	AEBP1	INSL6	BCL11A	LOC100514912
C6H16orf95	CCDC42	AHSG	LOC100518848	CA12	LOC100517605
C9H11orf63	CLIC6	AKR1CL1	LOC100521529	CAPN6	LOC100524190
CALCB	DNAH14	ALDOB	LOC102165580	CD1.1	LOC100623541
CBLN4	FAM25A	AMHR2	LOC106509672	CDH9	LOC102160091
CEACAM18	GPR50	ANO9	LOC110256082	CFAP58	LOC106506060
CEBPE	HCRT	ANTXRL	LOC110257034	COL23A1	LOC106509551
CFAP65	HNF4A	AVPR2	LOC110257439	COL2A1	LOC110255455
CHIA	IL13RA2	BCHE	LOC110257937	DCDC2C	LOC110255670
CPZ	KCNJ13	BHLHE23	LOC110258913	DLX3	LOC110256476
DAW1	KRT24	BMP8A	LOC110261287	DMRT2	LOC110256489
DRC1	LOC100513644	C1H14orf105	LOC110261776	EDN2	LOC110256729
FGF23	LOC100516797	C1QL2	MCHR2	FGF7	LOC110257544
FOXJ1	LOC100625180	CABP7	MIR129B	GAL	LOC110259777
FREM1	LOC100739378	CACNA2D3	NPS	GIPR	LOC110260273
GALP	LOC102159250	CACNA2D4	SPAG11	GREM2	LOC110261161
GALR1	LOC102159358	CCDC63	TMEM155	GRP	LOC110261207
GJB4	LOC102159490	CD40LG	TMEM52B	GRXCR2	MAB21L1
GJB5	LOC102163475	CHIT1	TRPV4	HMGCS2	PLBD1
GMNC	LOC102168168	CNR2		HS3ST4	RNF212
GRB7	LOC106504743	CYP2C49		HTR1A	TEX46
HGD	LOC106504772	CYP3A22		HTR2A	TPH2
HTR1F	LOC106505472	CYTIP		IFNLR1
IFN-DELTA-7	LOC106508109	DACH2		KIF12
IL3RA	LOC106509905	DCC		KLHL14
IP6K3	LOC110255178	DLEU7		LOC100524499
IQCG	LOC110256480	DRD4		LOC100736711
ISM1	LOC110256524	DRD5		LOC102157766
LOC100153711	LOC110257213	DSC3		LOC102157860
LOC100155759	LOC110257467	EDAR		LOC102158817
LOC100157285	LOC110257512	ENTHD1		LOC102159132
LOC100157486	LOC110257624	EOMES		LOC102159522
LOC100158069	LOC110257649	EPHA4		LOC102160052
LOC100158117	LOC110258280	FAM110C		LOC102160854
LOC100510887	LOC110258569	FAM83F		LOC102163150
LOC100510917	LOC110258628	FOXO6		LOC102164141
LOC100513317	LOC110258713	GFI1B		LOC102164558
LOC100519366	LOC110259658	GK2		LOC102165209
LOC100520830	LOC110259916	GPR151		LOC102165262
LOC100525452	LOC110260137	GRAP2		LOC106504650
LOC100620265	LOC110260139	GSDMA		LOC106506454
LOC100621771	LOC110260421	HPCA		LOC106506843
LOC100622897	LOC110261941	IFN-ALPHA-10		LOC106506951
LOC100623458	LRRC39	IKZF3		LOC106507259
LOC100624460	MALRD1	INSM2		LOC106507453
LOC100626591	METTL7B	ITGAX		LOC106508225
LOC100736878	MFRP	KCNG2		LOC106509687
LOC100737483	MIR7138	KRT27		LOC110255588
LOC100737676	MUC6	KRT33A		LOC110255845
LOC100739463	NR0B2	KRT6A		LOC110256734
LOC102157949	OTX2	KY		LOC110256848
LOC102158641	PNLIP	LOC100153359		LOC110257183
LOC102159834	PRG4	LOC100157453		LOC110257201
LOC102162300	SLC2A7	LOC100511343		LOC110257281
LOC102163023	SLC5A2	LOC100516932		LOC110257316
LOC102163598	SMTNL1	LOC100517239		LOC110257446
LOC102165158	TRNAK-UUU_2	LOC100517891		LOC110257933
LOC102165484	TTR	LOC100518799		LOC110257983
LOC102165777	UGT1A6	LOC100523870		LOC110258190
LOC102165795	UPB1	LOC100621844		LOC110258690
LOC102166306	WFDC2	LOC100623670		LOC110260333
LOC102167865		LOC100737333		LOC110261190
LOC106504894		LOC100737988		LY6K
LOC106505088		LOC102157546		LYPD6B
LOC106505291		LOC102157885		MC3R
LOC106506296		LOC102159977		MUC15
LOC106506385		LOC102160183		MYBPH
LOC106506480		LOC102160367		NEUROD6
LOC106508146		LOC102160851		NR1I2
LOC106508180		LOC102162163		OMP
LOC106508213		LOC102162566		ONECUT2
LOC106508271		LOC102164080		OTOG
LOC106508791		LOC102164452		PAX1
LOC106508978		LOC102164493		PGA5
LOC106509408		LOC102164626		PPP1R17
LOC110255430		LOC102165387		RERG
LOC110256272		LOC102167846		SCN4B
LOC110256851		LOC102167984		SEMA3E
LOC110257054		LOC102168091		SLC13A2
LOC110257173		LOC106504342		SLC22A16
LOC110257266		LOC106504825		SLC27A2
LOC110257405		LOC106505803		SLC5A7
LOC110257551		LOC106506249		SLC6A3
LOC110257857		LOC106506487		SP5
LOC110258184		LOC106507237		STAP2
LOC110258196		LOC106507258		THEMIS
LOC110258348		LOC106507667		TNFSF8
LOC110258382		LOC106507717		TP63
LOC110258559		LOC106507718		TRHDE
LOC110258689		LOC106507749		TRIM63
LOC110258705		LOC106508707		TRPC6
LOC110258825		LOC106509119		WNT2
LOC110258834		LOC106509379
LOC110258912		LOC106509481
LOC110259113		LOC110255426
LOC110259816		LOC110255562
LOC110259924		LOC110255655
LOC110259959		LOC110256084
LOC110260210		LOC110256085
LOC110260256		LOC110256088
LOC110260372		LOC110256163
LOC110260568		LOC110256730
LOC110260615		LOC110256780
LOC110261075		LOC110256829
LOC110261100		LOC110256842
LOC110261267		LOC110256907
LOC110261425		LOC110256945
LOC110261486		LOC110256947
LOC110261583		LOC110256999
LOC110261732		LOC110257065
LOC110262083		LOC110257507
LOC396706		LOC110257847
LRRC18		LOC110257902
MEP1A		LOC110258044
MIR142		LOC110258137
MIR199B		LOC110258225
MIR374B		LOC110258391
MPZL2		LOC110258393
MUSK		LOC110258443
MYH1		LOC110258680
MYOD1		LOC110258728
NKAIN4		LOC110258908
NTRK1		LOC110258919
ODF3B		LOC110259044
ONECUT3		LOC110259565
PCSK1		LOC110260196
PFN3		LOC110260223
PIH1D3		LOC110260253
PLIN4		LOC110260390
POU4F1		LOC110260665
PPP1R32		LOC110260973
SHBG		LOC110261427
SIM1		LOC110261434
SPIC		LOC110261551
TAL2		LOC110261565
TBX15		LOC110261595
TEX13C		LOC110261629
TGM5		LOC110261645
TMPRSS15		LOC110261691
TSHR		LOC110261948
UBE2U		LOC110262172
VGLL2		LOC110262179
WDR49		LOC110262253
WT1		LOC396700
ZAN		LRRC15
		MCOLN3
		MEOX1
		MIR486-1
		MYO15A
		NEUROD4
		NEUROG2
		NFE2L3
		NKX3-1
		NPY2R
		NRP1
		PAX7
		PCDH20
		PENK
		PLEKHG4
		PLSCR5
		PPYR1
		PROX1
		PRR35
		SATB2
		SDR16C5
		SHISA6
		SLC17A8
		SLC18A2
		SLC22A1
		SLC34A2
		SLC36A3
		SLC9A4
		SPOCD1
		SRD5A2
		SULF2
		SYT6
		TCHH
		TESMIN
		TH
		TMEM213
		TMEM233
		TNN
		TNNC2
		TPO
		TREH
		TRIM10
		TRIM40
		TRIM55
		TSPAN18
		TXK
		UCMA
		ZAR1
		ZNF19
