# Supplementary material for: Carbon dioxide stunning of pigs induces the expression of fear-associated genes in the amygdala
Source: Sci Rep. 2026 May 6;16:14416. doi: 10.1038/s41598-026-51710-9 (PMC13149842; doi:10.1038/s41598-026-51710-9)
Supplement: Supplementary file 3 — Supplementary Information 3. [file 41598_2026_51710_MOESM3_ESM.xlsx]

## Sheet: Ar vs CO2 KEGG
Additional File S4: Gene set enrichment analysis results.
ID	Description	GeneRatio	BgRatio	pvalue	p.adjust	qvalue	geneID	Count
ssc04080	Neuroactive ligand-receptor interaction	16/66	368/9048	5.39886e-09	6.47863e-07	6.13765e-07	MCHR2/GALR1/GRP/GAL/CALCB/CALCB/GIPR/GALP/EDN2/TSHR/HTR2A/HTR1F/NPS/LYPD6B/HTR1A/MC3R	16
ssc03320	PPAR signaling pathway	4/66	78/9048	0.00245762	0.147457	0.139696	SLC27A2/PLIN4/LOC110260333/HMGCS2	4
ssc00280	Valine, leucine and isoleucine degradation	3/66	52/9048	0.00635014	0.206395	0.195532	LOC110260333/HMGCS2/AOX2	3
ssc04974	Protein digestion and absorption	4/66	104/9048	0.00687984	0.206395	0.195532	PGA5/COL23A1/COL2A1/MEP1A	4
ssc04726	Serotonergic synapse	4/66	118/9048	0.0106448	0.220383	0.208784	HTR2A/LOC102163598/HTR1F/HTR1A	4
ssc00900	Terpenoid backbone biosynthesis	2/66	22/9048	0.0110192	0.220383	0.208784	LOC110260333/HMGCS2	2
ssc00650	Butanoate metabolism	2/66	25/9048	0.0141112	0.231883	0.219678	LOC110260333/HMGCS2	2
ssc04742	Taste transduction	3/66	72/9048	0.0154588	0.231883	0.219678	LOC102163598/HTR1F/HTR1A	3

## Sheet: Ar vs CO2 GO mf
ID	Description	GeneRatio	BgRatio	pvalue	p.adjust	qvalue	geneID	Count
GO:0048018	receptor ligand activity	10/57	293/7510	5.93776e-05	0.00402271	0.00350436	IFN-DELTA-7/INSL6/GAL/CALCB/CALCB/GALP/CXCL8/SEMA3E/GREM2/WNT2	10
GO:0030546	signaling receptor activator activity	10/57	296/7510	6.47095e-05	0.00402271	0.00350436	IFN-DELTA-7/INSL6/GAL/CALCB/CALCB/GALP/CXCL8/SEMA3E/GREM2/WNT2	10
GO:0030545	signaling receptor regulator activity	10/57	305/7510	8.32286e-05	0.00402271	0.00350436	IFN-DELTA-7/INSL6/GAL/CALCB/CALCB/GALP/CXCL8/SEMA3E/GREM2/WNT2	10
GO:0005179	hormone activity	5/57	83/7510	0.000389649	0.0104218	0.00907892	INSL6/GAL/CALCB/CALCB/GALP	5
GO:0004993	G protein-coupled serotonin receptor activity	3/57	20/7510	0.000431249	0.0104218	0.00907892	HTR2A/HTR1F/HTR1A	3
GO:0099589	serotonin receptor activity	3/57	20/7510	0.000431249	0.0104218	0.00907892	HTR2A/HTR1F/HTR1A	3
GO:0008227	G protein-coupled amine receptor activity	3/57	34/7510	0.00209955	0.0434908	0.0378867	HTR2A/HTR1F/HTR1A	3
GO:0001664	G protein-coupled receptor binding	5/57	131/7510	0.00303039	0.0549258	0.0478482	GAL/CALCB/CALCB/CXCL8/WNT2	5
GO:0008528	G protein-coupled peptide receptor activity	4/57	84/7510	0.0036669	0.0578658	0.0504094	GALR1/GAL/TSHR/MC3R	4
GO:0001653	peptide receptor activity	4/57	86/7510	0.00399074	0.0578658	0.0504094	GALR1/GAL/TSHR/MC3R	4
GO:0001216	DNA-binding transcription activator activity	5/57	149/7510	0.00525209	0.0692321	0.0603111	DMRT2/WT1/MYOD1/CEBPE/FOXJ1	5
GO:0003700	DNA-binding transcription factor activity	9/57	493/7510	0.0112279	0.132301	0.115254	SIM1/DMRT2/TAL2/WT1/MYOD1/CEBPE/FOXJ1/TP63/NR1I2	9
GO:0017046	peptide hormone binding	2/57	22/7510	0.0118615	0.132301	0.115254	GALR1/MC3R	2
GO:0000981	DNA-binding transcription factor activity, RNA polymerase II-specific	8/57	421/7510	0.0134419	0.13922	0.121281	SIM1/DMRT2/TAL2/WT1/MYOD1/CEBPE/FOXJ1/NR1I2	8
GO:0004175	endopeptidase activity	5/57	200/7510	0.0173989	0.168189	0.146517	PGA5/PCSK1/MEP1A/TMPRSS15/CAPN6	5
GO:0008188	neuropeptide receptor activity	2/57	28/7510	0.0188544	0.170868	0.148851	GALR1/GAL	2
GO:0001228	DNA-binding transcription activator activity, RNA polymerase II-specific	4/57	145/7510	0.0238999	0.203852	0.177584	DMRT2/WT1/CEBPE/FOXJ1	4
GO:0042562	hormone binding	2/57	33/7510	0.0257088	0.207099	0.180413	GALR1/MC3R	2
GO:0042277	peptide binding	3/57	87/7510	0.0280449	0.208028	0.181222	GALR1/CD1.1/MC3R	3
GO:0005262	calcium channel activity	2/57	35/7510	0.0286935	0.208028	0.181222	TRPC6/TRPV4	2
GO:0015085	calcium ion transmembrane transporter activity	2/57	40/7510	0.0367221	0.250516	0.218235	TRPC6/TRPV4	2
GO:0000976	transcription cis-regulatory region binding	7/57	423/7510	0.039737	0.250516	0.218235	SIM1/DMRT2/WT1/MYOD1/CEBPE/FOXJ1/TP63	7
GO:0001067	transcription regulatory region nucleic acid binding	7/57	423/7510	0.039737	0.250516	0.218235	SIM1/DMRT2/WT1/MYOD1/CEBPE/FOXJ1/TP63	7
GO:0033218	amide binding	3/57	104/7510	0.0440547	0.266164	0.231867	GALR1/CD1.1/MC3R	3

## Sheet: Ar vs N2 GO mf
ID	Description	GeneRatio	BgRatio	pvalue	p.adjust	qvalue	geneID	Count
GO:0005179	hormone activity	3/22	83/7510	0.00172265	0.192069	0.166016	INSL6/TTR/HCRT	3
GO:0022839	monoatomic ion gated channel activity	3/22	124/7510	0.00537973	0.192069	0.166016	CLIC6/TRPV4/KCNJ13	3
GO:0022836	gated channel activity	3/22	125/7510	0.00550159	0.192069	0.166016	CLIC6/TRPV4/KCNJ13	3
GO:0016298	lipase activity	2/22	47/7510	0.00817718	0.192069	0.166016	PLBD1/PNLIP	2
GO:0048018	receptor ligand activity	4/22	293/7510	0.0095201	0.192069	0.166016	INSL6/TTR/CXCL8/HCRT	4
GO:0030546	signaling receptor activator activity	4/22	296/7510	0.00986077	0.192069	0.166016	INSL6/TTR/CXCL8/HCRT	4
GO:0030545	signaling receptor regulator activity	4/22	305/7510	0.0109308	0.192069	0.166016	INSL6/TTR/CXCL8/HCRT	4
GO:0005216	monoatomic ion channel activity	3/22	172/7510	0.0132007	0.196968	0.17025	CLIC6/TRPV4/KCNJ13	3
GO:0005244	voltage-gated monoatomic ion channel activity	2/22	71/7510	0.0180182	0.196968	0.17025	CLIC6/KCNJ13	2
GO:0022832	voltage-gated channel activity	2/22	72/7510	0.0185004	0.196968	0.17025	CLIC6/KCNJ13	2
GO:0015267	channel activity	3/22	198/7510	0.0192164	0.196968	0.17025	CLIC6/TRPV4/KCNJ13	3
GO:0022803	passive transmembrane transporter activity	3/22	198/7510	0.0192164	0.196968	0.17025	CLIC6/TRPV4/KCNJ13	3
GO:1901702	salt transmembrane transporter activity	3/22	222/7510	0.0259283	0.245322	0.212045	CLIC6/TRPV4/KCNJ13	3
GO:0004806	triglyceride lipase activity	1/22	10/7510	0.0289282	0.250466	0.216491	PNLIP	1
GO:0140416	transcription regulator inhibitor activity	1/22	11/7510	0.0317767	0.250466	0.216491	NR0B2	1
GO:0003746	translation elongation factor activity	1/22	12/7510	0.0346172	0.250466	0.216491	LOC100514912	1
GO:0005242	inward rectifier potassium channel activity	1/22	12/7510	0.0346172	0.250466	0.216491	KCNJ13	1
GO:0005184	neuropeptide hormone activity	1/22	16/7510	0.0458999	0.272282	0.235348	HCRT	1
GO:0140299	small molecule sensor activity	1/22	16/7510	0.0458999	0.272282	0.235348	TRPV4	1
GO:0005261	monoatomic cation channel activity	2/22	118/7510	0.0460868	0.272282	0.235348	TRPV4/KCNJ13	2
GO:0015318	inorganic molecular entity transmembrane transporter activity	3/22	284/7510	0.0484422	0.272282	0.235348	CLIC6/TRPV4/KCNJ13	3
GO:0071855	neuropeptide receptor binding	1/22	17/7510	0.0487008	0.272282	0.235348	HCRT	1
GO:0005504	fatty acid binding	1/22	18/7510	0.0514939	0.273411	0.236324	HNF4A	1
GO:0015075	monoatomic ion transmembrane transporter activity	3/22	299/7510	0.0549873	0.273411	0.236324	CLIC6/TRPV4/KCNJ13	3
GO:0001664	G protein-coupled receptor binding	2/22	131/7510	0.0555713	0.273411	0.236324	CXCL8/HCRT	2
GO:0016788	hydrolase activity, acting on ester bonds	3/22	322/7510	0.0658207	0.281025	0.242906	LOC100516797/PLBD1/PNLIP	3
GO:0001228	DNA-binding transcription activator activity, RNA polymerase II-specific	2/22	145/7510	0.0664898	0.281025	0.242906	OTX2/HNF4A	2
GO:0004869	cysteine-type endopeptidase inhibitor activity	1/22	24/7510	0.0680887	0.281025	0.242906	WFDC2	1
GO:0001216	DNA-binding transcription activator activity	2/22	149/7510	0.0697341	0.281025	0.242906	OTX2/HNF4A	2
GO:0033293	monocarboxylic acid binding	1/22	25/7510	0.0708274	0.281025	0.242906	HNF4A	1
GO:0043022	ribosome binding	1/22	25/7510	0.0708274	0.281025	0.242906	LOC100518848	1
GO:0019904	protein domain specific binding	2/22	164/7510	0.0823552	0.287336	0.24836	NR0B2/TRPV4	2
GO:0004879	nuclear receptor activity	1/22	30/7510	0.0844062	0.287336	0.24836	HNF4A	1
GO:0098531	ligand-activated transcription factor activity	1/22	30/7510	0.0844062	0.287336	0.24836	HNF4A	1
GO:0046873	metal ion transmembrane transporter activity	2/22	167/7510	0.084961	0.287336	0.24836	TRPV4/KCNJ13	2
GO:0005254	chloride channel activity	1/22	32/7510	0.0897845	0.287336	0.24836	CLIC6	1
GO:0042562	hormone binding	1/22	33/7510	0.0924623	0.287336	0.24836	TTR	1
GO:0099094	ligand-gated monoatomic cation channel activity	1/22	33/7510	0.0924623	0.287336	0.24836	KCNJ13	1
GO:0003714	transcription corepressor activity	1/22	35/7510	0.0977954	0.287336	0.24836	NR0B2	1
GO:0005262	calcium channel activity	1/22	35/7510	0.0977954	0.287336	0.24836	TRPV4	1
GO:0008009	chemokine activity	1/22	35/7510	0.0977954	0.287336	0.24836	CXCL8	1
GO:0004197	cysteine-type endopeptidase activity	1/22	36/7510	0.100451	0.287336	0.24836	CAPN9	1
GO:0004620	phospholipase activity	1/22	36/7510	0.100451	0.287336	0.24836	PLBD1	1
GO:0042803	protein homodimerization activity	2/22	192/7510	0.107622	0.288514	0.249379	NR0B2/HNF4A	2
GO:0005253	monoatomic anion channel activity	1/22	39/7510	0.108372	0.288514	0.249379	CLIC6	1
GO:0015085	calcium ion transmembrane transporter activity	1/22	40/7510	0.110998	0.288514	0.249379	TRPV4	1
GO:0015108	chloride transmembrane transporter activity	1/22	43/7510	0.11883	0.288514	0.249379	CLIC6	1
GO:0005249	voltage-gated potassium channel activity	1/22	44/7510	0.121426	0.288514	0.249379	KCNJ13	1
GO:0042379	chemokine receptor binding	1/22	44/7510	0.121426	0.288514	0.249379	CXCL8	1
GO:0004896	cytokine receptor activity	1/22	49/7510	0.134298	0.288514	0.249379	IL13RA2	1
GO:0008509	monoatomic anion transmembrane transporter activity	1/22	50/7510	0.136851	0.288514	0.249379	CLIC6	1
GO:0004867	serine-type endopeptidase inhibitor activity	1/22	51/7510	0.139396	0.288514	0.249379	WFDC2	1
GO:0022890	inorganic cation transmembrane transporter activity	2/22	227/7510	0.141731	0.288514	0.249379	TRPV4/KCNJ13	2
GO:0005516	calmodulin binding	1/22	52/7510	0.141935	0.288514	0.249379	TRPV4	1
GO:0022843	voltage-gated monoatomic cation channel activity	1/22	53/7510	0.144466	0.288514	0.249379	KCNJ13	1
GO:0031406	carboxylic acid binding	1/22	53/7510	0.144466	0.288514	0.249379	HNF4A	1
GO:0140678	molecular function inhibitor activity	2/22	232/7510	0.146789	0.288514	0.249379	NR0B2/WFDC2	2
GO:0005267	potassium channel activity	1/22	54/7510	0.14699	0.288514	0.249379	KCNJ13	1
GO:0008135	translation factor activity, RNA binding	1/22	54/7510	0.14699	0.288514	0.249379	LOC100514912	1
GO:0008201	heparin binding	1/22	54/7510	0.14699	0.288514	0.249379	CXCL8	1
GO:0015276	ligand-gated monoatomic ion channel activity	1/22	55/7510	0.149507	0.288514	0.249379	KCNJ13	1
GO:0022834	ligand-gated channel activity	1/22	55/7510	0.149507	0.288514	0.249379	KCNJ13	1
GO:0052689	carboxylic ester hydrolase activity	1/22	55/7510	0.149507	0.288514	0.249379	PNLIP	1
GO:0043021	ribonucleoprotein complex binding	1/22	56/7510	0.152017	0.288514	0.249379	LOC100518848	1
GO:0008324	monoatomic cation transmembrane transporter activity	2/22	239/7510	0.153937	0.288514	0.249379	TRPV4/KCNJ13	2
GO:0043177	organic acid binding	1/22	58/7510	0.157015	0.288514	0.249379	HNF4A	1
GO:0090079	translation regulator activity, nucleic acid binding	1/22	59/7510	0.159504	0.288514	0.249379	LOC100514912	1
GO:0140375	immune receptor activity	1/22	59/7510	0.159504	0.288514	0.249379	IL13RA2	1
GO:0015103	inorganic anion transmembrane transporter activity	1/22	61/7510	0.16446	0.289185	0.249959	CLIC6	1
GO:0008194	UDP-glycosyltransferase activity	1/22	62/7510	0.166928	0.289185	0.249959	UGT1A6	1
GO:0019955	cytokine binding	1/22	62/7510	0.166928	0.289185	0.249959	IL13RA2	1

## Sheet: CO2 vs N2 KEGG
ID	Description	GeneRatio	BgRatio	pvalue	p.adjust	qvalue	geneID	Count
ssc04080	Neuroactive ligand-receptor interaction	16/90	368/9048	5.54023e-07	8.80896e-05	7.98959e-05	GRP/DRD4/GAL/LOC110259565/PENK/GIPR/CNR2/EDN2/DRD5/NPY2R/HTR2A/PPYR1/LYPD6B/HTR1A/MC3R/AVPR2	16
ssc03320	PPAR signaling pathway	5/90	78/9048	0.00103832	0.0825462	0.0748681	SLC27A2/LOC110260333/HMGCS2/GK2/LOC100511343	5
ssc05320	Autoimmune thyroid disease	4/90	59/9048	0.00274551	0.111495	0.101124	IFN-ALPHA-10/TPO/LOC110261595/CD40LG	4
ssc00790	Folate biosynthesis	3/90	31/9048	0.00349762	0.111495	0.101124	TH/TPH2/LOC100157453	3
ssc04974	Protein digestion and absorption	5/90	104/9048	0.00369646	0.111495	0.101124	PGA5/COL23A1/COL2A1/LOC110261434/SLC36A3	5
ssc00830	Retinol metabolism	4/90	67/9048	0.00435358	0.111495	0.101124	CYP3A22/SDR16C5/CYP2C49/AOX2	4
ssc04060	Cytokine-cytokine receptor interaction	8/90	271/9048	0.00542478	0.111495	0.101124	IFN-ALPHA-10/TNFSF8/EDAR/AMHR2/IFNLR1/BMP8A/ACVR1C/CD40LG	8
ssc00350	Tyrosine metabolism	3/90	37/9048	0.00579209	0.111495	0.101124	TH/TPO/AOX2	3
ssc04726	Serotonergic synapse	5/90	118/9048	0.00631102	0.111495	0.101124	TPH2/HTR2A/CYP2C49/SLC18A2/HTR1A	5
ssc04728	Dopaminergic synapse	5/90	130/9048	0.00941202	0.149651	0.135731	DRD4/TH/DRD5/SLC18A2/SLC6A3	5
ssc05030	Cocaine addiction	3/90	48/9048	0.0119216	0.172321	0.156293	TH/SLC18A2/SLC6A3	3
ssc00280	Valine, leucine and isoleucine degradation	3/90	52/9048	0.0148064	0.196185	0.177936	LOC110260333/HMGCS2/AOX2	3
ssc05144	Malaria	3/90	55/9048	0.017207	0.210454	0.190879	LOC110261595/LOC100511343/CD40LG	3
ssc00900	Terpenoid backbone biosynthesis	2/90	22/9048	0.0198642	0.225601	0.204617	LOC110260333/HMGCS2	2
ssc04350	TGF-beta signaling pathway	4/90	109/9048	0.0230875	0.236693	0.214677	AMHR2/BMP8A/GREM2/ACVR1C	4
ssc00140	Steroid hormone biosynthesis	3/90	63/9048	0.0246134	0.236693	0.214677	CYP3A22/SRD5A2/CYP2C49	3
ssc00650	Butanoate metabolism	2/90	25/9048	0.0253068	0.236693	0.214677	LOC110260333/HMGCS2	2
ssc05031	Amphetamine addiction	3/90	67/9048	0.0288666	0.254988	0.23127	TH/SLC18A2/SLC6A3	3

## Sheet: CO2 vs N2 GO mf
ID	Description	GeneRatio	BgRatio	pvalue	p.adjust	qvalue	geneID	Count
GO:0019199	transmembrane receptor protein kinase activity	4/72	36/7510	0.000362829	0.0772827	0.0710382	AMHR2/NRP1/ACVR1C/EPHA4	4
GO:0008528	G protein-coupled peptide receptor activity	5/72	84/7510	0.00120756	0.0952983	0.0875982	GAL/NPY2R/PPYR1/MC3R/AVPR2	5
GO:0001653	peptide receptor activity	5/72	86/7510	0.00134223	0.0952983	0.0875982	GAL/NPY2R/PPYR1/MC3R/AVPR2	5
GO:0008188	neuropeptide receptor activity	3/72	28/7510	0.00233083	0.124117	0.114088	GAL/NPY2R/PPYR1	3
GO:0004675	transmembrane receptor protein serine/threonine kinase activity	2/72	12/7510	0.00562236	0.239512	0.22016	AMHR2/ACVR1C	2
GO:0042923	neuropeptide binding	2/72	14/7510	0.00765666	0.271811	0.249849	NPY2R/MC3R	2
