# Supplementary material for: Carbon dioxide stunning of pigs induces the expression of fear-associated genes in the amygdala
Source: Sci Rep. 2026 May 6;16:14416. doi: 10.1038/s41598-026-51710-9 (PMC13149842; doi:10.1038/s41598-026-51710-9)
Supplement: Supplementary file 4 — Supplementary Information 4. [file 41598_2026_51710_MOESM4_ESM.xlsx]

## Sheet: Sheet4
Additional File S4: Average fragments per kilobase of transcript per million fragments mapped (FPKM) values of the three experimental groups.
Symbol	Ar	CO2	N2
A1BG	3.10437	3.05781	3.05781
A1CF	0.0585052	0.107263	0.107263
A2M	16.1938	15.458	15.458
A2ML1	4.42518	4.7412	4.7412
A3GALT2	0.15643	0.120349	0.120349
A4GALT	7.89292	7.77318	7.77318
A4GNT	0	0.00704862	0.00704862
AAAS	8.20819	8.77431	8.77431
AACS	21.1185	20.6937	20.6937
AADACL2	0	0	0
AADACL3	0	0.00347188	0.00347188
AADACL4	0.00357511	0.0107919	0.0107919
AADAT	0.0290417	0.0510432	0.0510432
AAED1	8.01883	8.60584	8.60584
AAGAB	121.412	116.425	116.425
AAK1	156.176	122.906	122.906
AAMDC	14.2261	14.682	14.682
AAMP	121.497	114.336	114.336
AAR2	40.0134	38.4289	38.4289
AARD	0.40696	0.467648	0.467648
AARS	301.567	276.352	276.352
AARS2	39.1851	38.9514	38.9514
AARSD1	48.0005	47.6039	47.6039
AASDH	21.6387	20.8772	20.8772
AASDHPPT	86.2284	79.5338	79.5338
AASS	8.21826	10.672	10.672
AATF	20.9983	20.92	20.92
AATK	181.095	177.494	177.494
ABAT	169.648	173.466	173.466
ABCA1	26.5916	29.0631	29.0631
ABCA12	0.24687	0.13091	0.13091
ABCA2	484.301	473.399	473.399
ABCA3	222.672	182.678	182.678
ABCA4	1.89506	1.71883	1.71883
ABCA5	30.454	29.6068	29.6068
ABCA6	4.22093	3.8727	3.8727
ABCA7	42.4652	41.2888	41.2888
ABCB1	29.7298	31.7045	31.7045
ABCB10	16.6139	17.6207	17.6207
ABCB11	0.0771403	0.0596923	0.0596923
ABCB4	0.431224	0.418435	0.418435
ABCB5	0.0784722	0.0356832	0.0356832
ABCB6	39.5728	35.0093	35.0093
ABCB7	16.0881	16.5097	16.5097
ABCB8	53.1155	52.2397	52.2397
ABCB9	31.1371	27.0412	27.0412
ABCC1	14.2943	12.991	12.991
ABCC10	55.1234	55.9482	55.9482
ABCC11	0.182426	0.208957	0.208957
ABCC12	0.989114	0.614671	0.614671
ABCC2	0.229695	0.24147	0.24147
ABCC3	5.34073	6.37148	6.37148
ABCC4	12.1231	11.7893	11.7893
ABCC5	170.707	183.376	183.376
ABCC6	0.264046	0.242319	0.242319
ABCC8	24.7345	17.5502	17.5502
ABCC9	5.86956	5.91873	5.91873
ABCD1	11.2968	12.0427	12.0427
ABCD2	16.5178	16.8862	16.8862
ABCD3	74.5754	72.7147	72.7147
ABCD4	23.6634	26.1481	26.1481
ABCE1	45.5338	43.9057	43.9057
ABCF1	98.9734	97.4874	97.4874
ABCF2	69.8149	68.008	68.008
ABCF3	86.9197	82.7282	82.7282
ABCG1	62.3982	72.5947	72.5947
ABCG2	80.8296	81.125	81.125
ABCG4	57.7653	52.365	52.365
ABCG5	0.609021	0.673477	0.673477
ABCG8	0.00378833	0	0
ABHD1	7.73603	7.43783	7.43783
ABHD10	18.6164	17.3038	17.3038
ABHD11	31.8012	34.074	34.074
ABHD12	192.916	186.9	186.9
ABHD12B	4.14857	4.04454	4.04454
ABHD13	22.515	20.4042	20.4042
ABHD14A	54.1964	54.9986	54.9986
ABHD14B	25.042	28.6436	28.6436
ABHD15	1.8002	2.04536	2.04536
ABHD16A	85.6863	83.628	83.628
ABHD16B	0.467025	0.438744	0.438744
ABHD17A	91.1568	90.9558	90.9558
ABHD17B	36.6701	42.5422	42.5422
ABHD17C	34.9406	37.0562	37.0562
ABHD18	5.4307	5.93441	5.93441
ABHD2	163.22	163.091	163.091
ABHD3	51.9773	60.5426	60.5426
ABHD4	54.2282	56.306	56.306
ABHD5	6.62889	6.76931	6.76931
ABHD6	34.5683	32.3308	32.3308
ABHD8	89.3261	82.977	82.977
ABI1	127.281	103.305	103.305
ABI2	200.583	194.499	194.499
ABI3BP	76.1146	78.2723	78.2723
ABL1	87.4855	94.7886	94.7886
ABL2	52.7869	50.6977	50.6977
ABLIM1	274.696	291.088	291.088
ABLIM2	156.911	145.513	145.513
ABLIM3	82.0531	72.407	72.407
ABO	0.0365186	0.0394596	0.0394596
ABR	944.221	909.147	909.147
ABRA	0.0576132	0.0175824	0.0175824
ABRACL	8.26642	8.1057	8.1057
ABRAXAS1	15.3571	15.3385	15.3385
ABRAXAS2	24.0719	25.4725	25.4725
ABT1	47.2489	44.7998	44.7998
ABTB1	45.4886	44.9594	44.9594
ABTB2	15.6893	18.4902	18.4902
ACAA1	72.0599	70.9979	70.9979
ACAA2	11.9788	13.1425	13.1425
ACACA	128.7	125.274	125.274
ACACB	4.96853	4.26022	4.26022
ACAD10	25.5523	27.0521	27.0521
ACAD11	16.3326	17.5402	17.5402
ACAD8	33.2993	30.5415	30.5415
ACAD9	51.1058	48.0298	48.0298
ACADL	57.2647	64.3698	64.3698
ACADM	34.4887	37.5891	37.5891
ACADS	26.0215	28.1834	28.1834
ACADSB	72.8998	76.1108	76.1108
ACADVL	90.8997	92.0253	92.0253
ACAN	2.36679	2.30653	2.30653
ACAP1	8.00681	9.09373	9.09373
ACAP2	58.7191	60.9124	60.9124
ACAP3	139.312	150.28	150.28
ACAT1	35.1518	36.4138	36.4138
ACAT2	62.2241	58.5354	58.5354
ACBD3	29.3477	27.3729	27.3729
ACBD4	20.7666	22.6523	22.6523
ACBD5	79.2196	79.3693	79.3693
ACBD6	23.9173	23.9807	23.9807
ACBD7	1.46048	1.30696	1.30696
ACCS	8.68166	9.66753	9.66753
ACCSL	2.49223	2.58754	2.58754
ACD	10.4952	11.1889	11.1889
ACE	34.9738	35.9269	35.9269
ACE2	0.336592	0.401615	0.401615
ACER1	2.16221	2.01981	2.01981
ACER2	1.33116	1.29184	1.29184
ACER3	33.8378	36.2769	36.2769
ACHE	101.164	102.966	102.966
ACIN1	196.635	204.653	204.653
ACKR1	39.2107	38.6933	38.6933
ACKR2	1.61073	2.25276	2.25276
ACKR3	10.5938	12.2586	12.2586
ACKR4	0.148875	0.178141	0.178141
ACLY	227.693	203.687	203.687
ACMSD	0.161479	0.162482	0.162482
ACO1	38.9907	41.5666	41.5666
ACO2	490.373	476.228	476.228
ACOD1	0.0114516	0.0105147	0.0105147
ACOT11	19.3033	25.2986	25.2986
ACOT12	0.643626	0.472881	0.472881
ACOT13	19.0918	20.2971	20.2971
ACOT6	3.21406	3.17497	3.17497
ACOT7	192.266	173.204	173.204
ACOT8	24.0562	22.5036	22.5036
ACOT9	14.6307	13.6805	13.6805
ACOX1	111.498	114.214	114.214
ACOX2	4.68911	5.70304	5.70304
ACOX3	60.4504	61.2037	61.2037
ACOXL	0.618948	0.603975	0.603975
ACP1	40.9364	41.2934	41.2934
ACP2	38.4385	38.9072	38.9072
ACP5	0.112996	0.0832005	0.0832005
ACP6	27.6145	34.0512	34.0512
ACP7	0.0288047	0.0441139	0.0441139
ACPP	0.0146292	0.021896	0.021896
ACPT	21.0651	22.2793	22.2793
ACR	0.0357524	0.0546591	0.0546591
ACRBP	2.35444	2.46135	2.46135
ACRV1	0.00352418	0.00329495	0.00329495
ACSBG1	215.484	229.906	229.906
ACSBG2	0.0473365	0.113857	0.113857
ACSF2	63.3548	68.8071	68.8071
ACSF3	41.2363	38.6816	38.6816
ACSL1	55.0846	52.4149	52.4149
ACSL3	175.6	169.279	169.279
ACSL4	86.245	81.2047	81.2047
ACSL5	6.92323	7.32603	7.32603
ACSL6	130.147	129.054	129.054
ACSM2B	0.243908	0.179344	0.179344
ACSM3	1.95889	2.66673	2.66673
ACSM4	0.119433	0.134652	0.134652
ACSM5	6.67168	6.81342	6.81342
ACSS1	33.8135	42.8264	42.8264
ACSS2	30.1779	29.511	29.511
ACSS3	73.3871	76.6448	76.6448
ACTA1	6.92527	7.20085	7.20085
ACTA2	34.2214	32.129	32.129
ACTB	1543.34	1484.7	1484.7
ACTBL2	0.0214873	0.0455473	0.0455473
ACTC1	2.08677	1.79254	1.79254
ACTG1	1862.64	1786.1	1786.1
ACTG2	1.47404	0.993172	0.993172
ACTL10	4.06402	4.34464	4.34464
ACTL6A	9.96007	11.6329	11.6329
ACTL6B	47.1813	42.1285	42.1285
ACTL7A	0.0429652	0.0669889	0.0669889
ACTL7B	0.0985974	0.108572	0.108572
ACTL8	0.100663	0.0142616	0.0142616
ACTL9	0.00357511	0	0
ACTN1	113.467	106.101	106.101
ACTN2	29.8652	19.1499	19.1499
ACTN3	0.54713	0.417763	0.417763
ACTN4	274.36	283.11	283.11
ACTR10	76.5322	75.7378	75.7378
ACTR1A	374.505	341.863	341.863
ACTR1B	61.8426	57.9192	57.9192
ACTR2	349.133	321.691	321.691
ACTR3	170.52	154.888	154.888
ACTR3B	110.914	111.664	111.664
ACTR5	18.5165	18.1303	18.1303
ACTR6	28.6216	28.4732	28.4732
ACTR8	27.8831	28.0401	28.0401
ACTRT2	0.0256789	0.0393161	0.0393161
ACTRT3	0.617888	0.502246	0.502246
ACVR1	46.3458	35.9852	35.9852
ACVR1B	104.974	95.1902	95.1902
ACVR1C	10.2103	4.9812	4.9812
ACVR2A	20.0692	19.0042	19.0042
ACVR2B	22.7965	26.756	26.756
ACVRL1	24.0176	23.3398	23.3398
ACY1	16.6459	16.4532	16.4532
ACY3	0.45444	0.444404	0.444404
ACYP1	56.956	54.6501	54.6501
ACYP2	21.5256	21.4827	21.4827
ADA	4.08442	5.0557	5.0557
ADA2	17.4458	19.1238	19.1238
ADAD1	0.0178553	0.0214829	0.0214829
ADAD2	0.0682294	0.132791	0.132791
ADAL	22.8584	20.1754	20.1754
ADAM10	24.0941	23.7752	23.7752
ADAM11	176.181	123.586	123.586
ADAM12	0.447977	0.382889	0.382889
ADAM15	93.1626	92.4313	92.4313
ADAM17	29.1856	31.9098	31.9098
ADAM19	10.5471	10.8678	10.8678
ADAM2	0.0400881	0.0212515	0.0212515
ADAM22	91.318	85.5066	85.5066
ADAM23	85.527	71.4376	71.4376
ADAM28	6.82182	7.95062	7.95062
ADAM29	0	0	0
ADAM30	0	0	0
ADAM33	29.3372	29.3968	29.3968
ADAM3A	1.36848	1.22467	1.22467
ADAM5	0.352312	0.330589	0.330589
ADAM7	0.0213142	0.0139371	0.0139371
ADAM8	2.34732	2.7096	2.7096
ADAM9	26.5763	25.8834	25.8834
ADAMDEC1	0.250958	0.236649	0.236649
ADAMTS1	7.67787	9.00187	9.00187
ADAMTS10	26.0511	27.4786	27.4786
ADAMTS12	0.890213	1.18979	1.18979
ADAMTS13	4.82977	4.58265	4.58265
ADAMTS14	7.45519	6.83089	6.83089
ADAMTS15	9.30284	9.32795	9.32795
ADAMTS16	1.26028	1.27318	1.27318
ADAMTS17	5.75901	4.992	4.992
ADAMTS18	0.438189	0.55917	0.55917
ADAMTS19	12.1987	12.9138	12.9138
ADAMTS2	8.29629	8.85079	8.85079
ADAMTS20	6.59368	5.3637	5.3637
ADAMTS3	17.7028	9.01298	9.01298
ADAMTS4	25.4589	29.5967	29.5967
ADAMTS5	1.44019	1.45964	1.45964
ADAMTS6	14.4346	14.1866	14.1866
ADAMTS7	5.91098	5.79399	5.79399
ADAMTS8	35.0143	26.9908	26.9908
ADAMTS9	4.26311	3.25451	3.25451
ADAMTSL1	8.09445	8.17759	8.17759
ADAMTSL2	25.5171	22.727	22.727
ADAMTSL3	13.6167	11.398	11.398
ADAMTSL4	2.72978	3.24053	3.24053
ADAMTSL5	1.88027	1.52956	1.52956
ADAP1	190.371	175.81	175.81
ADAP2	22.2526	24.2498	24.2498
ADAR	144.661	136.648	136.648
ADARB1	125.458	105.057	105.057
ADARB2	42.5225	33.4402	33.4402
ADAT1	3.2573	3.19316	3.19316
ADAT2	4.17095	4.15454	4.15454
ADAT3	0.916312	0.930473	0.930473
ADCK1	10.1196	9.82933	9.82933
ADCK2	36.5381	36.9113	36.9113
ADCK5	42.1838	40.3647	40.3647
ADCY1	415.187	383.589	383.589
ADCY10	0.202561	0.1667	0.1667
ADCY2	103.114	76.4721	76.4721
ADCY3	60.4172	54.5686	54.5686
ADCY4	14.883	14.793	14.793
ADCY5	112.449	106.609	106.609
ADCY6	100.103	95.0277	95.0277
ADCY7	27.7801	29.2835	29.2835
ADCY8	27.9991	27.8084	27.8084
ADCY9	28.5393	26.2492	26.2492
ADCYAP1	55.7474	44.0694	44.0694
ADCYAP1R1	552.526	578.031	578.031
ADD1	614.359	585.43	585.43
ADD2	236.956	225.179	225.179
ADD3	205.992	195.674	195.674
ADGB	3.59761	4.4772	4.4772
ADGRA1	50.5077	45.7229	45.7229
ADGRA2	34.3081	29.8172	29.8172
ADGRA3	27.1672	28.4243	28.4243
ADGRB1	330.427	295.581	295.581
ADGRB2	418.461	348.837	348.837
ADGRB3	94.1047	93.965	93.965
ADGRD1	9.85347	9.7806	9.7806
ADGRD2	0.220682	0.238204	0.238204
ADGRE1	0.157409	0.117181	0.117181
ADGRE3	0.0431865	0.0534637	0.0534637
ADGRE5	16.2549	18.2321	18.2321
ADGRF1	0.00380698	0	0
ADGRF2	3.4933	1.66779	1.66779
ADGRF3	0.72854	1.01268	1.01268
ADGRF4	1.31225	0.543744	0.543744
ADGRF5	50.3465	47.5867	47.5867
ADGRG1	206.231	224.07	224.07
ADGRG2	2.31153	2.1685	2.1685
ADGRG3	0.772095	0.64862	0.64862
ADGRG4	0	0	0
ADGRG5	1.34578	1.76355	1.76355
ADGRG6	4.39354	4.27489	4.27489
ADGRG7	0.0727455	0.0716839	0.0716839
ADGRL1	357.272	348.184	348.184
ADGRL2	34.1145	41.3854	41.3854
ADGRL3	72.9524	75.5372	75.5372
ADGRL4	14.7409	16.4386	16.4386
ADGRV1	26.5164	25.0988	25.0988
ADH1C	0.0886515	0.0950684	0.0950684
ADH4	0.0575388	0.0564203	0.0564203
ADH4_1	17.6989	18.7126	18.7126
ADH5	84.1156	87.9795	87.9795
ADHFE1	16.5478	19.1249	19.1249
ADI1	42.9198	45.3673	45.3673
ADIG	2.16859	2.22392	2.22392
ADIPOQ	0.00351045	0.0143844	0.0143844
ADIPOR1	68.9552	70.282	70.282
ADIPOR2	25.1066	26.0693	26.0693
ADIRF	19.9256	16.8081	16.8081
ADK	16.9832	15.9391	15.9391
ADM	0.531553	0.583802	0.583802
ADM2	0.524794	0.372405	0.372405
ADM5	3.24128	2.55335	2.55335
ADNP	96.71	94.4338	94.4338
ADNP2	23.4931	23.3331	23.3331
ADO	25.6983	27.1845	27.1845
ADORA1	71.9843	55.6917	55.6917
ADORA2A	2.43878	2.21874	2.21874
ADORA2B	7.8122	8.81363	8.81363
ADORA3	6.22701	6.51828	6.51828
ADPGK	27.3268	26.0899	26.0899
ADPRH	6.58292	6.59138	6.59138
ADPRHL1	0.877565	1.05661	1.05661
ADPRHL2	25.2859	26.1202	26.1202
ADPRM	10.7346	11.1491	11.1491
ADRA1A	34.0288	32.5377	32.5377
ADRA1B	15.5637	13.6377	13.6377
ADRA1D	4.2956	3.4616	3.4616
ADRA2A	8.51293	5.01084	5.01084
ADRA2B	2.71114	2.9299	2.9299
ADRA2C	13.0272	14.1716	14.1716
ADRB1	5.85865	5.37779	5.37779
ADRB2	3.21404	3.34928	3.34928
ADRB3	0.718656	0.831349	0.831349
ADRM1	66.1744	65.2153	65.2153
ADSL	24.269	24.0122	24.0122
ADSS	28.8928	29.2385	29.2385
ADSSL1	75.0712	80.9342	80.9342
ADTRP	0.00700368	0.00347188	0.00347188
AEBP1	42.89	34.6897	34.6897
AEBP2	20.8349	20.5719	20.5719
AEN	13.1858	13.0977	13.0977
AES	459.424	427.354	427.354
AFAP1	16.7243	15.8269	15.8269
AFAP1L1	7.47729	7.21331	7.21331
AFAP1L2	18.2605	20.5923	20.5923
AFDN	146.337	133.795	133.795
AFF1	34.6276	31.0566	31.0566
AFF2	60.247	55.2564	55.2564
AFF3	47.8314	40.7976	40.7976
AFF4	67.9223	63.8881	63.8881
AFG1L	11.3363	12.0583	12.0583
AFG3L2	116.738	111.367	111.367
AFM	0	0	0
AFMID	22.6504	23.8883	23.8883
AFP	0.039622	0.0352109	0.0352109
AFTPH	52.7128	49.4644	49.4644
AGA	11.7256	12.7965	12.7965
AGAP1	282.969	290.086	290.086
AGAP2	897.21	784.597	784.597
AGAP3	308.037	277.124	277.124
AGBL1	3.66927	1.81878	1.81878
AGBL2	10.4578	11.947	11.947
AGBL3	11.0897	10.8873	10.8873
AGBL4	23.3098	21.0257	21.0257
AGBL5	25.7265	26.1954	26.1954
AGER	0.307336	0.276949	0.276949
AGFG1	62.9586	59.492	59.492
AGFG2	34.6139	30.5949	30.5949
AGGF1	85.0481	80.9449	80.9449
AGK	40.2922	40.4312	40.4312
AGL	26.3505	25.004	25.004
AGMAT	0.462616	0.483784	0.483784
AGMO	1.53565	1.66978	1.66978
AGO1	50.6883	55.0713	55.0713
AGO2	1.93622	1.9575	1.9575
AGO3	41.0985	44.0046	44.0046
AGO4	26.5732	30.2609	30.2609
AGPAT1	103.158	97.1258	97.1258
AGPAT2	5.62913	6.61884	6.61884
AGPAT3	192.429	189.019	189.019
AGPAT4	45.8875	44.0139	44.0139
AGPAT5	71.3289	69.7555	69.7555
AGPS	32.2885	34.8957	34.8957
AGR2	0.325793	0.267646	0.267646
AGRN	141.534	135.303	135.303
AGRP	0.154855	0.109335	0.109335
AGT	396.294	423.334	423.334
AGTPBP1	57.8083	46.7634	46.7634
AGTR1	1.4026	0.912447	0.912447
AGTR2	0.00357511	0	0
AGTRAP	11.9751	13.7996	13.7996
AGXT	0.0401367	0.0242583	0.0242583
AGXT2	20.0657	19.9446	19.9446
AHCTF1	31.6019	30.8103	30.8103
AHCY	43.8349	41.7964	41.7964
AHCYL1	517.42	549.406	549.406
AHCYL2	140.84	133.876	133.876
AHDC1	98.8257	84.4376	84.4376
AHI1	119.579	95.1803	95.1803
AHNAK	75.2052	84.0496	84.0496
AHNAK2	23.747	14.9555	14.9555
AHR	4.11681	4.49244	4.49244
AHRR	1.81961	1.04931	1.04931
AHSA1	155.713	143.876	143.876
AHSA2	8.1492	7.10419	7.10419
AHSG	0.0728783	0.0178456	0.0178456
AHSP	0.10457	0.0903841	0.0903841
AICDA	0	0	0
AIDA	44.8954	45.2001	45.2001
AIF1	28.1128	32.8393	32.8393
AIF1L	28.4618	33.8381	33.8381
AIFM1	33.1563	32.6654	32.6654
AIFM2	20.7698	17.0816	17.0816
AIFM3	76.2001	88.547	88.547
AIG1	34.5994	33.3613	33.3613
AIMP1	32.4757	34.3634	34.3634
AIMP2	5.65375	5.37867	5.37867
AIP	49.6677	48.5672	48.5672
AIPL1	2.1779	1.84651	1.84651
AIRE	3.43417	2.83465	2.83465
AJAP1	75.9323	65.4603	65.4603
AJUBA	8.68947	9.79363	9.79363
AK1	87.6359	90.7721	90.7721
AK2	17.5133	17.6834	17.6834
AK3	34.3006	34.8021	34.8021
AK4	185.335	175.781	175.781
AK5	582.763	644.286	644.286
AK6	15.5616	15.0226	15.0226
AK7	4.20228	10.3335	10.3335
AK8	11.8011	11.3835	11.3835
AK9	0.906673	1.67436	1.67436
AKAIN1	31.3411	30.1678	30.1678
AKAP1	25.5842	25.6246	25.6246
AKAP10	28.3773	26.06	26.06
AKAP11	399.073	361.539	361.539
AKAP12	81.0619	78.1399	78.1399
AKAP13	65.9407	63.0723	63.0723
AKAP14	11.2895	12.5354	12.5354
AKAP17A	50.8926	51.1629	51.1629
AKAP17B	4.93091	4.7204	4.7204
AKAP2	97.1423	88.6918	88.6918
AKAP3	10.5264	9.56806	9.56806
AKAP4	0	0	0
AKAP5	10.8355	10.9985	10.9985
AKAP6	132.034	115.407	115.407
AKAP7	18.612	20.8615	20.8615
AKAP8	0	0	0
AKAP8L	63.0104	64.1123	64.1123
AKAP9	53.2718	53.1362	53.1362
AKIP1	26.814	30.8957	30.8957
AKIRIN1	45.8536	42.6509	42.6509
AKIRIN2	80.9952	75.6448	75.6448
AKNA	10.5004	12.5694	12.5694
AKNAD1	0.222036	0.230219	0.230219
AKR1A1	46.6254	49.4829	49.4829
AKR1B1	88.0653	90.0415	90.0415
AKR1C1	0.00763441	0.0104681	0.0104681
AKR1C1_1	0.0220061	0.00678273	0.00678273
AKR1CL1	0.897879	0.276417	0.276417
AKR1D1	2.47161	2.18145	2.18145
AKR1E2	5.04842	3.92833	3.92833
AKR7A2	18.7536	19.6047	19.6047
AKT1	126.201	138.455	138.455
AKT1S1	44.3353	46.0656	46.0656
AKT2	122.688	128.916	128.916
AKT3	425.07	408.402	408.402
AKTIP	59.8906	60.2097	60.2097
ALAD	23.1103	22.3317	22.3317
ALAS1	65.4418	61.366	61.366
ALAS2	1.53706	1.54511	1.54511
ALB	7.19999	9.91598	9.91598
ALCAM	126.47	124.902	124.902
ALDH16A1	27.1272	28.8649	28.8649
ALDH18A1	54.3398	56.7919	56.7919
ALDH1A1	9.69098	18.706	18.706
ALDH1A2	1.42123	2.39363	2.39363
ALDH1A3	2.56652	2.16378	2.16378
ALDH1B1	19.9622	19.8209	19.8209
ALDH1L1	31.1745	39.9965	39.9965
ALDH1L2	51.7639	50.8081	50.8081
ALDH2	31.2358	30.0406	30.0406
ALDH3A1	3.30917	3.592	3.592
ALDH3A2	90.2784	93.4065	93.4065
ALDH3B1	4.00646	7.26915	7.26915
ALDH4A1	58.6862	70.3453	70.3453
ALDH5A1	50.1065	50.2129	50.2129
ALDH6A1	114.35	126.885	126.885
ALDH7A1	169.549	165.246	165.246
ALDH8A1	0.0503825	0.0393572	0.0393572
ALDH9A1	63.4747	71.3813	71.3813
ALDOA	801.555	725.733	725.733
ALDOB	0.194274	0.100279	0.100279
ALDOC	1877.88	1871.79	1871.79
ALG1	19.5841	19.0837	19.0837
ALG10	24.5615	24.403	24.403
ALG11	19.9293	20.5425	20.5425
ALG12	30.9583	30.1526	30.1526
ALG13	64.3827	63.8804	63.8804
ALG14	7.99107	7.69326	7.69326
ALG2	22.7792	21.723	21.723
ALG3	10.626	9.10582	9.10582
ALG5	13.9573	13.2494	13.2494
ALG6	8.54624	8.86506	8.86506
ALG8	8.59659	9.03792	9.03792
ALG9	22.8407	21.7196	21.7196
ALK	10.6675	9.71525	9.71525
ALKAL1	0.0399227	0.0289969	0.0289969
ALKAL2	10.3407	10.7236	10.7236
ALKBH1	9.09713	9.51737	9.51737
ALKBH2	6.00883	6.69414	6.69414
ALKBH3	17.4751	16.414	16.414
ALKBH4	15.0246	15.7488	15.7488
ALKBH5	69.7858	69.2774	69.2774
ALKBH6	42.4401	41.7256	41.7256
ALKBH7	10.4463	10.0105	10.0105
ALKBH8	8.82613	9.36802	9.36802
ALLC	0.0539894	0.0429874	0.0429874
ALMS1	17.7	18.0715	18.0715
ALOX12	9.92158	10.4042	10.4042
ALOX12B	0.188211	0.0972421	0.0972421
ALOX15	4.34958	2.88635	2.88635
ALOX5	14.6652	15.5946	15.5946
ALOX5AP	29.906	33.471	33.471
ALOXE3	2.40229	3.06119	3.06119
ALPK1	1.40133	1.68487	1.68487
ALPK2	1.75633	1.49295	1.49295
ALPK3	5.3097	5.43245	5.43245
ALPL	59.1827	63.2851	63.2851
ALS2	60.1759	58.9254	58.9254
ALS2CL	13.6472	12.6004	12.6004
ALS2CR12	0.932784	1.0402	1.0402
ALX1	0.333116	0.457079	0.457079
ALX3	0.933583	0.893572	0.893572
ALX4	0.134194	0.198333	0.198333
ALYREF	35.4046	34.4948	34.4948
AMACR	11.6857	11.1215	11.1215
AMBN	0.385314	0.603205	0.603205
AMBP	0.181487	0.0929141	0.0929141
AMBRA1	57.1416	57.1418	57.1418
AMCF-II	0.0287833	0.0431938	0.0431938
AMD1	114.656	111.892	111.892
AMDHD1	3.19117	4.00681	4.00681
AMDHD2	51.4987	50.5327	50.5327
AMELX	0.70798	1.08093	1.08093
AMELY	0.197598	0.317092	0.317092
AMER1	12.5877	10.8974	10.8974
AMER2	126.309	132.597	132.597
AMER3	56.5516	52.2181	52.2181
AMFR	190.048	187.893	187.893
AMH	1.24089	1.25129	1.25129
AMHR2	0.714564	0.622818	0.622818
AMIGO1	108.529	101.496	101.496
AMIGO2	23.5645	19.7071	19.7071
AMMECR1	4.03528	4.58863	4.58863
AMMECR1L	26.6397	27.5041	27.5041
AMN	0.0359807	0.0173429	0.0173429
AMN1	53.6052	49.2387	49.2387
AMOT	93.1228	95.6455	95.6455
AMOTL1	74.5185	79.4814	79.4814
AMOTL2	31.1093	36.7747	36.7747
AMPD1	0.263031	0.27593	0.27593
AMPD2	150.926	136.429	136.429
AMPD3	12.8073	11.7092	11.7092
AMPH	318.924	257.077	257.077
AMT	20.8204	20.8769	20.8769
AMTN	0.00700368	0.0170828	0.0170828
AMY2	4.77059	4.29386	4.29386
AMZ1	28.0631	28.6472	28.6472
AMZ2	53.3277	54.4336	54.4336
ANAPC1	19.428	19.3076	19.3076
ANAPC10	4.26207	4.02473	4.02473
ANAPC11	29.5395	28.4137	28.4137
ANAPC13	38.3772	37.8459	37.8459
ANAPC15	63.624	67.7966	67.7966
ANAPC16	37.1031	38.7872	38.7872
ANAPC2	58.9087	58.0243	58.0243
ANAPC4	20.4035	19.345	19.345
ANAPC5	22.3796	21.7056	21.7056
ANAPC7	42.2505	42.4155	42.4155
ANG	4.34367	4.86899	4.86899
ANGEL1	28.3414	27.3993	27.3993
ANGEL2	42.1188	43.0673	43.0673
ANGPT1	8.76981	8.43913	8.43913
ANGPT2	5.67014	6.3509	6.3509
ANGPT4	1.14134	1.37916	1.37916
ANGPTL1	0.415718	0.567729	0.567729
ANGPTL2	16.5958	23.17	23.17
ANGPTL3	0.00760554	0.00696857	0.00696857
ANGPTL4	5.11092	6.33229	6.33229
ANGPTL5	0.202513	0.355608	0.355608
ANGPTL6	3.94798	4.06427	4.06427
ANGPTL7	0.34564	0.822042	0.822042
ANGPTL8	0.10306	0.0883203	0.0883203
ANK1	29.6158	25.4517	25.4517
ANK2	585.153	528.531	528.531
ANK3	172.968	154.988	154.988
ANKAR	0.30752	0.288982	0.288982
ANKDD1A	1.61128	1.27087	1.27087
ANKDD1B	1.87499	1.87473	1.87473
ANKEF1	0.206037	0.205998	0.205998
ANKFN1	5.67412	6.76559	6.76559
ANKFY1	13.1325	12.0244	12.0244
ANKH	162.986	153.849	153.849
ANKHD1	27.1301	28.7696	28.7696
ANKIB1	37.3484	37.8826	37.8826
ANKLE1	0.915306	0.837031	0.837031
ANKLE2	44.1228	41.5937	41.5937
ANKMY1	8.37081	8.15451	8.15451
ANKMY2	57.7975	59.4961	59.4961
ANKRA2	28.1738	26.4343	26.4343
ANKRD1	0.0397997	0.0323703	0.0323703
ANKRD10	67.2329	74.9395	74.9395
ANKRD11	201.008	187.883	187.883
ANKRD12	32.5831	32.856	32.856
ANKRD13A	39.5365	40.6979	40.6979
ANKRD13B	70.3812	67.5886	67.5886
ANKRD13C	27.0092	26.2026	26.2026
ANKRD13D	39.8778	39.8257	39.8257
ANKRD16	7.0931	7.22356	7.22356
ANKRD17	101.056	91.8526	91.8526
ANKRD22	0.0428948	0.0837016	0.0837016
ANKRD23	6.89821	7.06453	7.06453
ANKRD24	29.0689	28.9183	28.9183
ANKRD27	25.8245	25.8269	25.8269
ANKRD28	33.3259	36.1737	36.1737
ANKRD29	23.8478	20.2082	20.2082
ANKRD31	2.07176	2.09397	2.09397
ANKRD33	0.00378833	0	0
ANKRD33B	38.3141	41.4868	41.4868
ANKRD34A	93.004	88.0789	88.0789
ANKRD34B	18.3991	28.4764	28.4764
ANKRD34C	9.0516	7.11542	7.11542
ANKRD35	12.9835	12.6467	12.6467
ANKRD37	3.201	3.3515	3.3515
ANKRD39	24.3639	23.0672	23.0672
ANKRD40	66.8608	70.1979	70.1979
ANKRD42	44.3413	42.7364	42.7364
ANKRD44	19.0072	21.7706	21.7706
ANKRD46	119.111	120.532	120.532
ANKRD49	5.71496	6.41707	6.41707
ANKRD50	23.1801	22.5868	22.5868
ANKRD52	81.6533	70.3095	70.3095
ANKRD53	0.49616	0.477577	0.477577
ANKRD54	20.6494	20.9462	20.9462
ANKRD55	3.99927	2.74146	2.74146
ANKRD6	36.6001	37.0861	37.0861
ANKRD60	0.00380698	0	0
ANKRD61	0.258581	0.274595	0.274595
ANKRD63	33.9718	41.156	41.156
ANKRD65	11.0997	16.4311	16.4311
ANKRD66	0.554072	0.921885	0.921885
ANKRD7	0.0500751	0.0493615	0.0493615
ANKRD9	12.1915	12.3506	12.3506
ANKS1A	47.2751	49.7933	49.7933
ANKS1B	196.287	189.689	189.689
ANKS3	28.5669	27.8655	27.8655
ANKS4B	0.477505	0.356689	0.356689
ANKS6	12.8807	12.2619	12.2619
ANKUB1	0.484524	0.584101	0.584101
ANKZF1	13.0239	13.1125	13.1125
ANLN	42.5249	51.5196	51.5196
ANO1	4.72394	4.27749	4.27749
ANO10	28.3774	27.5962	27.5962
ANO2	0.555642	0.464389	0.464389
ANO3	41.1294	46.2261	46.2261
ANO4	14.5373	15.9179	15.9179
ANO5	32.2755	25.7041	25.7041
ANO6	12.7786	14.3281	14.3281
ANO7	3.06846	2.85723	2.85723
ANO8	78.0331	78.2326	78.2326
ANO9	0.751799	0.497535	0.497535
ANOS1	21.5486	24.429	24.429
ANOS1_1	133.449	161.031	161.031
ANP32A	128.938	117.32	117.32
ANP32B	114.024	126.279	126.279
ANP32E	76.1059	76.2512	76.2512
ANPEP	3.75511	4.13887	4.13887
ANTXR1	41.5469	43.7717	43.7717
ANTXR2	32.5945	30.7283	30.7283
ANTXRL	0.248107	0.216864	0.216864
ANXA1	22.4342	25.1414	25.1414
ANXA10	0.00700368	0.00727841	0.00727841
ANXA11	91.3306	91.5479	91.5479
ANXA13	0.846167	0.788727	0.788727
ANXA2	24.3914	36.238	36.238
ANXA2R	0.91889	1.36642	1.36642
ANXA3	18.053	18.6903	18.6903
ANXA4	6.80238	8.49484	8.49484
ANXA5	67.8641	72.9134	72.9134
ANXA6	273.227	246.779	246.779
ANXA7	57.0956	59.6656	59.6656
ANXA8	0.123264	0.140395	0.140395
ANXA9	2.77974	3.27574	3.27574
AOAH	2.14624	1.34445	1.34445
AOC1	0.0038172	0.0256666	0.0256666
AOC2	3.40916	3.18289	3.18289
AOX1	0.581756	0.93241	0.93241
AOX2	0.952113	0.427961	0.427961
AOX4	0.127622	0.0649634	0.0649634
AP1AR	15.9875	14.187	14.187
AP1B1	139.105	125.922	125.922
AP1G1	111.188	107.671	107.671
AP1G2	16.372	17.3214	17.3214
AP1M1	70.2383	67.4892	67.4892
AP1M2	2.12842	3.93165	3.93165
AP1S1	181.924	191.064	191.064
AP1S2	41.0215	41.2132	41.2132
AP1S3	1.60405	1.64937	1.64937
AP2A1	432.145	369.854	369.854
AP2A2	238.137	221.986	221.986
AP2B1	270.317	244.842	244.842
AP2M1	575.83	501.553	501.553
AP2S1	129.08	124.095	124.095
AP3B1	21.7547	23.8464	23.8464
AP3B2	203.999	187.029	187.029
AP3D1	211.97	200.216	200.216
AP3M1	32.2948	33.0455	33.0455
AP3M2	151.18	142.971	142.971
AP3S1	102.209	115.345	115.345
AP3S2	46.0494	46.1243	46.1243
AP4B1	13.8505	13.343	13.343
AP4E1	11.7209	11.5472	11.5472
AP4M1	19.0325	18.2674	18.2674
AP4S1	16.3454	15.7663	15.7663
AP5B1	6.21824	5.28856	5.28856
AP5M1	19.0175	19.7188	19.7188
AP5S1	4.73664	4.80222	4.80222
AP5Z1	123.166	96.1532	96.1532
APAF1	28.691	20.6044	20.6044
APBA1	297.905	260.896	260.896
APBA2	217.178	192.391	192.391
APBA3	10.9261	11.5666	11.5666
APBB1	474.641	445.858	445.858
APBB1IP	30.6838	38.5414	38.5414
APBB2	58.2079	55.9597	55.9597
APBB3	54.9783	52.7601	52.7601
APC	209.239	215.67	215.67
APC2	220.646	196.198	196.198
APCDD1	108.918	107.762	107.762
APCDD1L	0.0334552	0.0320962	0.0320962
APCS	0	0	0
APEH	31.8944	32.9373	32.9373
APELA	3.31016	1.9604	1.9604
APEX1	84.3461	82.7524	82.7524
APEX2	14.3148	14.3404	14.3404
APH1A	50.992	53.2763	53.2763
APH1B	35.0966	36.1562	36.1562
API5	81.5894	81.6328	81.6328
APIP	10.7373	10.5337	10.5337
APITD1	4.79361	5.5461	5.5461
APLF	27.1813	31.4007	31.4007
APLN	16.4305	18.406	18.406
APLNR	18.3324	15.3783	15.3783
APLP1	1107.32	1128.75	1128.75
APLP2	563.705	520.468	520.468
APMAP	147.08	132.761	132.761
APOA1	179.271	190.472	190.472
APOA2	0.00378833	0.00347188	0.00347188
APOA4	0	0.00365001	0.00365001
APOA5	0.0539187	0.0348757	0.0348757
APOB	0.00380698	0.0110531	0.0110531
APOBEC1	0	0	0
APOBEC2	0.206567	0.148606	0.148606
APOBEC3B	2.86235	3.27901	3.27901
APOBEC4	0.162635	0.367337	0.367337
APOBR	13.4777	14.1708	14.1708
APOC2	0.021814	0.0176374	0.0176374
APOC3	0.00352418	0.00357097	0.00357097
APOC4	0.0184837	0.00705176	0.00705176
APOD	117.704	136.725	136.725
APOE	2028.73	2198.98	2198.98
APOF	0.257223	0.273185	0.273185
APOH	0.0830801	0.0420611	0.0420611
APOLD1	24.9631	21.9516	21.9516
APOM	3.24793	3.96734	3.96734
APOO	19.2884	19.8228	19.8228
APOOL	4.80709	4.09619	4.09619
APOPT1	20.5944	19.1024	19.1024
APP	1752.36	1617.94	1617.94
APPBP2	92.3412	88.8045	88.8045
APPL1	12.7642	11.4009	11.4009
APPL2	36.6601	38.6877	38.6877
APRT	32.4733	32.9404	32.9404
APTX	5.14987	5.63947	5.63947
AQN-1	0	0	0
AQP1	3.76053	2.7792	2.7792
AQP10	0.742052	0.591959	0.591959
AQP11	42.049	42.4071	42.4071
AQP2	0.00701741	0.00365001	0.00365001
AQP3	25.2315	15.7113	15.7113
AQP4	644.217	703.11	703.11
AQP5	1.32661	1.29514	1.29514
AQP6	0.593017	0.953487	0.953487
AQP7	0.293213	0.231151	0.231151
AQP8	0.107568	0.117631	0.117631
AQP9	0.131852	0.252402	0.252402
AQR	22.0672	22.4939	22.4939
AR	1.18151	0.952129	0.952129
ARAF	33.0253	35.2626	35.2626
ARAP1	51.9493	56.3209	56.3209
ARAP2	45.0633	49.6083	49.6083
ARAP3	45.8942	47.6383	47.6383
ARC	35.039	31.3984	31.3984
ARCN1	105.75	97.6375	97.6375
AREG	0.343654	0.32109	0.32109
AREL1	131.673	126.453	126.453
ARF1	456.856	438.586	438.586
ARF2	50.9896	43.28	43.28
ARF3	1585.24	1502.91	1502.91
ARF4	135.449	133.719	133.719
ARF5	59.8689	55.8781	55.8781
ARF6	52.4897	52.2301	52.2301
ARFGAP1	112.622	111.485	111.485
ARFGAP2	81.7424	83.664	83.664
ARFGAP3	28.238	26.8926	26.8926
ARFGEF1	51.8557	49.6747	49.6747
ARFGEF2	43.1576	40.0168	40.0168
ARFGEF3	76.6453	75.4427	75.4427
ARFIP1	25.2427	27.9315	27.9315
ARFIP2	62.4131	61.1139	61.1139
ARFRP1	49.8374	49.4649	49.4649
ARG1	0.0689321	0.103394	0.103394
ARG2	26.8403	28.4421	28.4421
ARGFX	0	0	0
ARGLU1	113.223	117.21	117.21
ARHGAP1	96.5154	99.0098	99.0098
ARHGAP10	7.75895	7.11263	7.11263
ARHGAP11A	2.53642	2.34887	2.34887
ARHGAP12	51.5595	52.8217	52.8217
ARHGAP15	2.09432	2.06432	2.06432
ARHGAP17	21.8995	23.7682	23.7682
ARHGAP18	13.2846	15.757	15.757
ARHGAP19	31.3069	34.0782	34.0782
ARHGAP20	21.8488	22.2218	22.2218
ARHGAP21	202.961	184.732	184.732
ARHGAP22	25.8138	22.299	22.299
ARHGAP23	182.11	159.234	159.234
ARHGAP24	10.4973	9.99368	9.99368
ARHGAP25	18.2391	20.4535	20.4535
ARHGAP26	108.579	110.52	110.52
ARHGAP27	19.7791	21.286	21.286
ARHGAP28	2.44668	2.69931	2.69931
ARHGAP29	26.0028	25.3182	25.3182
ARHGAP30	12.9653	14.9627	14.9627
ARHGAP31	21.1396	21.1487	21.1487
ARHGAP32	96.922	100.227	100.227
ARHGAP33	110.882	108.398	108.398
ARHGAP35	323.548	314.801	314.801
ARHGAP36	8.78305	9.28033	9.28033
ARHGAP39	50.7603	48.397	48.397
ARHGAP4	11.5434	12.3252	12.3252
ARHGAP42	16.2468	18.9159	18.9159
ARHGAP44	226.725	207.385	207.385
ARHGAP45	23.7351	25.6049	25.6049
ARHGAP5	56.0209	61.4299	61.4299
ARHGAP6	32.4143	32.7961	32.7961
ARHGAP8	2.48852	2.47362	2.47362
ARHGAP9	5.41058	4.74683	4.74683
ARHGDIA	333.369	328.853	328.853
ARHGDIB	19.6231	17.8972	17.8972
ARHGDIG	77.3861	72.2436	72.2436
ARHGEF1	50.9923	55.0346	55.0346
ARHGEF10	29.0986	32.9314	32.9314
ARHGEF10L	91.655	89.021	89.021
ARHGEF11	172.477	143.035	143.035
ARHGEF12	122.035	122.829	122.829
ARHGEF15	10.6342	10.6487	10.6487
ARHGEF16	1.63082	2.0574	2.0574
ARHGEF17	233.283	215.877	215.877
ARHGEF18	50.361	50.8154	50.8154
ARHGEF19	3.97026	4.16003	4.16003
ARHGEF2	156.373	150.588	150.588
ARHGEF25	100.749	77.689	77.689
ARHGEF26	54.6002	57.2584	57.2584
ARHGEF28	28.2834	32.7587	32.7587
ARHGEF3	61.2725	55.8134	55.8134
ARHGEF33	4.65875	4.80572	4.80572
ARHGEF37	28.1492	35.561	35.561
ARHGEF38	0.237564	0.177986	0.177986
ARHGEF39	0.801285	1.24065	1.24065
ARHGEF4	270.913	248.648	248.648
ARHGEF40	52.7631	60.7358	60.7358
ARHGEF5	0.170381	0.18113	0.18113
ARHGEF6	45.4964	48.3246	48.3246
ARHGEF7	209.837	198.925	198.925
ARHGEF9	350.439	293.569	293.569
ARID1A	123.311	131.893	131.893
ARID1B	52.4539	49.183	49.183
ARID2	13.7427	15.1084	15.1084
ARID3A	11.7216	11.8997	11.8997
ARID3B	6.64468	6.52335	6.52335
ARID3C	3.9223	4.15063	4.15063
ARID4A	34.9092	34.0937	34.0937
ARID4B	34.627	34.2419	34.2419
ARID5A	9.44562	10.6432	10.6432
ARID5B	26.0939	30.4718	30.4718
ARIH1	51.1734	49.8061	49.8061
ARIH2	62.0566	62.7691	62.7691
ARIH2OS	0.0952319	0.0871249	0.0871249
ARL1	86.4207	79.0242	79.0242
ARL10	74.1954	72.4462	72.4462
ARL11	4.3738	4.44816	4.44816
ARL13A	0.0254925	0.0319024	0.0319024
ARL13B	6.85803	7.02265	7.02265
ARL14	0.157705	0.199076	0.199076
ARL14EP	35.3547	36.5848	36.5848
ARL14EPL	0.0180781	0.0104335	0.0104335
ARL15	13.078	12.0957	12.0957
ARL16	88.6876	89.0683	89.0683
ARL2	91.0244	91.8237	91.8237
ARL2BP	94.2265	81.8847	81.8847
ARL3	64.0543	62.6114	62.6114
ARL4A	16.518	17.6943	17.6943
ARL4C	65.5832	62.9357	62.9357
ARL4D	7.11128	6.98937	6.98937
ARL5A	94.1107	96.6175	96.6175
ARL5B	14.5637	15.583	15.583
ARL6	15.3197	14.2974	14.2974
ARL6IP1	426.031	414.936	414.936
ARL6IP4	24.4986	26.4221	26.4221
ARL6IP5	117.927	108.617	108.617
ARL6IP6	14.5353	16.1776	16.1776
ARL8A	199.673	194.323	194.323
ARL8B	163.474	156.491	156.491
ARL9	24.6441	30.7373	30.7373
ARMC1	56.2999	54.1122	54.1122
ARMC10	101.937	97.3517	97.3517
ARMC12	1.39348	1.63984	1.63984
ARMC2	13.8673	14.3687	14.3687
ARMC3	1.01135	2.5244	2.5244
ARMC4	18.0454	20.0829	20.0829
ARMC5	8.99814	9.76742	9.76742
ARMC6	39.0863	35.6996	35.6996
ARMC7	24.057	25.5947	25.5947
ARMC8	26.9463	25.0902	25.0902
ARMC9	22.4454	20.2943	20.2943
ARMCX1	50.6247	50.7548	50.7548
ARMCX2	94.6853	89.2951	89.2951
ARMCX3	128.585	116.898	116.898
ARMCX4	37.9525	34.1469	34.1469
ARMCX5	66.3153	63.0691	63.0691
ARMT1	31.6759	32.7266	32.7266
ARNT	16.2717	16.7308	16.7308
ARNT2	642.047	586.581	586.581
ARNTL	26.8054	26.5258	26.5258
ARNTL2	12.2042	12.3791	12.3791
ARPC1A	177.611	165.876	165.876
ARPC1B	31.1048	33.4991	33.4991
ARPC2	205.469	186.455	186.455
ARPC3	100.944	94.8818	94.8818
ARPC4	177.453	165.065	165.065
ARPC5	68.3242	63.3777	63.3777
ARPC5L	55.9787	51.6833	51.6833
ARPIN	39.3202	38.6548	38.6548
ARPP19	210.877	220.502	220.502
ARPP21	115.772	117.26	117.26
ARR3	0.0361741	0.0285591	0.0285591
ARRB1	543.106	537.671	537.671
ARRB2	92.3691	93.8015	93.8015
ARRDC1	34.1482	36.9348	36.9348
ARRDC2	18.5566	17.4119	17.4119
ARRDC3	28.6315	31.1823	31.1823
ARRDC4	7.78814	7.26527	7.26527
ARRDC5	0.0220402	0.0146204	0.0146204
ARSA	14.5587	16.9578	16.9578
ARSB	79.6375	87.823	87.823
ARSE	20.5081	25.2729	25.2729
ARSG	6.60397	7.30892	7.30892
ARSJ	1.73582	2.07228	2.07228
ARSK	7.79007	9.32792	9.32792
ART1	0.0939318	0.0817615	0.0817615
ART3	0.151814	0.170442	0.170442
ART4	0.0401345	0.0107129	0.0107129
ART5	0.181876	0.17729	0.17729
ARTN	6.44629	6.75388	6.75388
ARV1	132.156	118.21	118.21
ARVCF	82.5913	92.2886	92.2886
ARX	34.4348	32.8638	32.8638
AS3MT	5.72897	5.37979	5.37979
ASAH1	28.298	32.1581	32.1581
ASAH2	6.31682	6.08455	6.08455
ASAP1	45.4805	39.5898	39.5898
ASAP2	93.9082	80.1336	80.1336
ASAP3	48.2164	55.0892	55.0892
ASB1	193.748	183.408	183.408
ASB10	0.173406	0.27985	0.27985
ASB11	0.145944	0.171091	0.171091
ASB12	0.0176155	0.0177278	0.0177278
ASB13	63.2063	55.5121	55.5121
ASB14	33.2054	34.4439	34.4439
ASB15	0.729339	0.748096	0.748096
ASB16	1.2787	1.27791	1.27791
ASB17	0	0	0
ASB18	20.9111	16.1286	16.1286
ASB2	13.4021	13.2813	13.2813
ASB3	8.87269	9.20391	9.20391
ASB4	0.667056	0.793467	0.793467
ASB5	1.29986	1.19332	1.19332
ASB6	41.0928	37.1555	37.1555
ASB7	9.73885	10.5627	10.5627
ASB8	31.3728	29.5014	29.5014
ASB9	1.56796	1.66332	1.66332
ASCC1	30.4864	30.9825	30.9825
ASCC2	29.912	30.9058	30.9058
ASCC3	20.9217	20.3894	20.3894
ASCL1	16.1784	24.1802	24.1802
ASCL2	0.376401	0.416777	0.416777
ASCL3	0.612208	0.539103	0.539103
ASCL4	0.0248792	0.018204	0.018204
ASCL5	0.236957	0.219757	0.219757
ASF1A	11.5222	12.3912	12.3912
ASF1B	0.304616	0.505156	0.505156
ASGR1	0.366833	0.342055	0.342055
ASGR2	0.0434641	0.0641573	0.0641573
ASH1L	81.208	77.475	77.475
ASH2L	51.8385	49.3106	49.3106
ASIC1	65.9952	69.9888	69.9888
ASIC2	53.3341	52.9083	52.9083
ASIC3	8.20388	9.16331	9.16331
ASIC4	12.4728	12.9909	12.9909
ASIC5	0	0	0
ASIP	0.597798	0.694326	0.694326
ASL	23.2461	19.998	19.998
ASMTL	44.0193	47.8248	47.8248
ASNA1	80.2686	75.4019	75.4019
ASNS	67.0337	58.9608	58.9608
ASNSD1	33.6033	31.519	31.519
ASPA	3.39462	3.95135	3.95135
ASPDH	2.74788	3.01731	3.01731
ASPG	0.331692	0.199816	0.199816
ASPH	46.3137	40.6021	40.6021
ASPHD1	163.898	164.925	164.925
ASPHD2	17.801	15.4783	15.4783
ASPM	0.487649	0.663118	0.663118
ASPN	2.76679	2.83488	2.83488
ASPRV1	9.94932	12.2468	12.2468
ASPSCR1	105.032	103.159	103.159
ASRGL1	143.91	144.545	144.545
ASS1	12.6228	13.7005	13.7005
ASTE1	6.19535	6.26496	6.26496
ASTL	0.0038172	0.00696857	0.00696857
ASTN1	380.857	359.451	359.451
ASTN2	28.6403	28.7936	28.7936
ASXL1	51.4048	53.8018	53.8018
ASXL2	25.2152	25.7945	25.7945
ASXL3	3.63329	4.06165	4.06165
ASZ1	0	0.0137373	0.0137373
ATAD1	29.9603	28.1257	28.1257
ATAD2	3.52378	3.76715	3.76715
ATAD2B	2.70358	2.94122	2.94122
ATAD5	2.06485	2.31505	2.31505
ATAT1	46.8846	55.819	55.819
ATCAY	294.094	282.62	282.62
ATE1	33.604	31.4519	31.4519
ATF1	10.3888	11.8089	11.8089
ATF2	64.8122	62.9012	62.9012
ATF3	1.67523	1.85788	1.85788
ATF4	186.862	176.704	176.704
ATF5	13.6857	13.3214	13.3214
ATF6	60.6518	61.9493	61.9493
ATF6B	90.8902	95.0893	95.0893
ATF7	43.7153	48.7818	48.7818
ATF7IP	29.2308	28.8007	28.8007
ATF7IP2	1.39273	0.823123	0.823123
ATG10	10.0554	10.1485	10.1485
ATG101	32.4153	32.1827	32.1827
ATG12	15.9756	15.9113	15.9113
ATG13	128.756	130.087	130.087
ATG14	18.6449	18.5331	18.5331
ATG16L1	76.9857	73.5115	73.5115
ATG16L2	22.5118	24.2004	24.2004
ATG2A	73.5947	71.2435	71.2435
ATG2B	40.2039	43.5976	43.5976
ATG3	55.0789	55.1823	55.1823
ATG4A	8.41249	9.14314	9.14314
ATG4B	35.6531	34.8491	34.8491
ATG4C	13.6714	15.309	15.309
ATG4D	18.7538	18.6039	18.6039
ATG5	21.684	21.1654	21.1654
ATG7	41.4188	37.7698	37.7698
ATG9A	148.977	139.398	139.398
ATG9B	26.7506	26.1022	26.1022
ATIC	16.5719	16.8079	16.8079
ATL1	110.954	95.8055	95.8055
ATL2	54.9539	55.567	55.567
ATL3	34.0818	36.7021	36.7021
ATM	36.8705	37.0026	37.0026
ATMIN	48.9258	48.6427	48.6427
ATN1	297.767	276.295	276.295
ATOH1	0.187225	0.165578	0.165578
ATOH7	0.488274	0.377521	0.377521
ATOH8	2.02525	2.09454	2.09454
ATOX1	27.9458	30.1388	30.1388
ATP10A	37.0516	39.7184	39.7184
ATP10B	10.7159	15.7104	15.7104
ATP10D	8.92819	9.97322	9.97322
ATP11A	97.178	99.8671	99.8671
ATP11B	32.7803	29.5999	29.5999
ATP11C	11.9248	12.4571	12.4571
ATP12A	0.586543	0.469003	0.469003
ATP13A1	46.6473	44.1546	44.1546
ATP13A2	371.527	295.59	295.59
ATP13A3	25.2634	25.9739	25.9739
ATP13A4	27.1548	34.0502	34.0502
ATP13A5	0.352648	0.497824	0.497824
ATP1A1	941.548	822.031	822.031
ATP1A2	1633.48	1933.49	1933.49
ATP1A3	1995.87	1662.49	1662.49
ATP1B1	948.847	777.356	777.356
ATP1B2	604.69	624.72	624.72
ATP1B3	78.6516	72.166	72.166
ATP1B4	0.00724352	0.00347188	0.00347188
ATP23	8.01694	8.12685	8.12685
ATP2A1	1.76565	1.48966	1.48966
ATP2A2	448.127	403.914	403.914
ATP2A3	21.5877	22.7956	22.7956
ATP2B1	231.219	188.873	188.873
ATP2B2	221.554	194.894	194.894
ATP2B3	191.677	142.887	142.887
ATP2B4	290.521	279.008	279.008
ATP2C1	178.55	167.082	167.082
ATP2C2	4.39471	2.96159	2.96159
ATP4A	1.95771	1.89872	1.89872
ATP4B	0.00724352	0.00765883	0.00765883
ATP5A1	655.858	635.402	635.402
ATP5B	716.951	668.548	668.548
ATP5C1	139.721	139.236	139.236
ATP5D	219.373	209.824	209.824
ATP5E	118.965	120.32	120.32
ATP5F1	203.88	207.192	207.192
ATP5G1	90.6838	88.5997	88.5997
ATP5G2	101.14	98.491	98.491
ATP5G3	164.872	158.73	158.73
ATP5H	98.092	96.6937	96.6937
ATP5I	60.4371	59.0539	59.0539
ATP5J	78.1002	77.7458	77.7458
ATP5J2	93.1804	90.5014	90.5014
ATP5L	151.274	140.065	140.065
ATP5O	99.1397	96.119	96.119
ATP5S	15.7763	16.6243	16.6243
ATP5SL	89.7711	90.0034	90.0034
ATP6AP1	333.569	305.051	305.051
ATP6AP1L	7.60079	7.98329	7.98329
ATP6AP2	182.595	167.157	167.157
ATP6V0A1	377.281	330.619	330.619
ATP6V0A2	18.1182	19.836	19.836
ATP6V0A4	0.553686	0.602532	0.602532
ATP6V0B	189.785	183.521	183.521
ATP6V0C	628.787	569.776	569.776
ATP6V0D1	454.819	402.344	402.344
ATP6V0D2	0.00691037	0.00347188	0.00347188
ATP6V0E1	10.1871	11.8352	11.8352
ATP6V1A	197.664	162.73	162.73
ATP6V1B1	0.0724613	0.0883356	0.0883356
ATP6V1B2	530.194	461.987	461.987
ATP6V1C1	209.365	179.858	179.858
ATP6V1C2	41.0823	44.4392	44.4392
ATP6V1D	100.402	92.3088	92.3088
ATP6V1E1	220.297	208.043	208.043
ATP6V1E2	6.12859	6.72081	6.72081
ATP6V1F	83.5706	84.7884	84.7884
ATP6V1G1	61.1041	64.4354	64.4354
ATP6V1G2	211.176	185.46	185.46
ATP6V1G3	0.0435425	0.037297	0.037297
ATP6V1H	187.474	166.859	166.859
ATP7A	6.2388	6.1577	6.1577
ATP7B	13.8772	13.3517	13.3517
ATP8A1	152.329	138.255	138.255
ATP8B1	4.15371	4.19014	4.19014
ATP8B2	60.2647	62.9177	62.9177
ATP8B3	0.838467	0.771933	0.771933
ATP8B4	2.71283	3.45184	3.45184
ATP9A	632.779	552.079	552.079
ATP9B	48.4311	49.7816	49.7816
ATPAF1	96.8324	100.226	100.226
ATPAF2	38.1808	38.466	38.466
ATPIF1	83.694	82.4148	82.4148
ATR	10.4963	10.2602	10.2602
ATRAID	30.5044	30.7533	30.7533
ATRIP	6.91522	6.76411	6.76411
ATRN	114.933	108.959	108.959
ATRNL1	73.4798	65.9538	65.9538
ATRX	61.8989	59.6797	59.6797
ATXN1	26.9595	24.7435	24.7435
ATXN10	170.192	160.174	160.174
ATXN1L	34.4759	37.5105	37.5105
ATXN2	89.035	85.1012	85.1012
ATXN2L	155.15	147.3	147.3
ATXN3	10.8019	10.9058	10.9058
ATXN7	27.2375	27.0005	27.0005
ATXN7L1	21.8524	21.5632	21.5632
ATXN7L2	24.0848	25.7024	25.7024
ATXN7L3	219.507	209.305	209.305
ATXN7L3B	347.332	315.275	315.275
AUH	34.8513	32.6829	32.6829
AUNIP	0.220963	0.233758	0.233758
AUP1	57.9797	56.8291	56.8291
AURKA	3.73069	3.92998	3.92998
AURKAIP1	36.3891	34.3033	34.3033
AURKB	2.80551	3.07219	3.07219
AURKC	2.567	3.02549	3.02549
AUTS2	58.9106	59.1911	59.1911
AVEN	10.1241	8.52219	8.52219
AVIL	113.827	127.824	127.824
AVL9	68.5212	65.0949	65.0949
AVP	0.231221	0.114801	0.114801
AVPI1	16.8021	16.0027	16.0027
AVPR1A	1.23901	1.18495	1.18495
AVPR1B	0	0.00348778	0.00348778
AVPR2	0.237285	0.100943	0.100943
AWAT1	0	0	0
AWAT2	0.057071	0.0644914	0.0644914
AWN	0.00730021	0	0
AXDND1	1.08014	1.38426	1.38426
AXIN1	65.8679	69.1403	69.1403
AXIN2	43.2821	45.4454	45.4454
AXL	93.6816	108.106	108.106
AZGP1	3.98096	5.06271	5.06271
AZI2	43.6649	42.8028	42.8028
AZIN1	170.204	160.025	160.025
AZIN2	4.61737	5.31561	5.31561
AZU1	0.0292204	0.00357097	0.00357097
B2M	201.657	224.99	224.99
B2M_1	198.389	217.833	217.833
B3GALNT1	53.4478	54.335	54.335
B3GALNT2	19.1479	21.052	21.052
B3GALT1	27.8927	24.2751	24.2751
B3GALT2	64.5076	58.907	58.907
B3GALT4	8.56158	8.80639	8.80639
B3GALT5	8.16183	6.38186	6.38186
B3GALT6	16.0977	15.1296	15.1296
B3GAT1	617.795	603.627	603.627
B3GAT2	28.9419	22.3266	22.3266
B3GAT3	79.9075	82.8641	82.8641
B3GLCT	13.5468	13.6782	13.6782
B3GNT2	22.2988	22.484	22.484
B3GNT3	11.6757	11.907	11.907
B3GNT4	2.02352	3.92389	3.92389
B3GNT5	0.429655	0.53157	0.53157
B3GNT6	4.15546	4.33346	4.33346
B3GNT7	9.19459	10.0483	10.0483
B3GNT8	7.57221	5.44646	5.44646
B3GNT9	4.78975	5.34188	5.34188
B3GNTL1	18.1135	19.9031	19.9031
B4GALNT1	119.388	109.889	109.889
B4GALNT2	1.846	2.23151	2.23151
B4GALNT3	6.48544	9.40741	9.40741
B4GALNT4	46.5685	43.9393	43.9393
B4GALT1	11.5404	12.2768	12.2768
B4GALT2	80.482	83.8792	83.8792
B4GALT3	56.9203	58.3204	58.3204
B4GALT4	16.4721	16.8568	16.8568
B4GALT5	97.8773	84.1994	84.1994
B4GALT6	96.7616	86.0724	86.0724
B4GALT7	24.3949	26.2793	26.2793
B4GAT1	279.125	257.883	257.883
B9D1	24.9383	25.3928	25.3928
B9D2	12.2035	12.6823	12.6823
BAALC	85.5979	90.527	90.527
BABAM1	54.7833	53.5053	53.5053
BABAM2	42.5434	39.773	39.773
BACE1	190.073	175.043	175.043
BACE2	5.55624	6.03514	6.03514
BACH1	12.5389	13.1922	13.1922
BACH2	8.96272	9.54156	9.54156
BAD	18.4954	19.6735	19.6735
BAG1	49.2115	54.6584	54.6584
BAG2	4.06066	4.32612	4.32612
BAG3	32.9847	29.5353	29.5353
BAG4	75.7386	75.3088	75.3088
BAG5	53.4336	52.0314	52.0314
BAG6	160.557	157.045	157.045
BAHCC1	83.6378	82.7245	82.7245
BAHD1	70.9245	68.9329	68.9329
BAIAP2	185.564	171.698	171.698
BAIAP2L1	4.66252	3.90308	3.90308
BAIAP2L2	5.32741	5.03525	5.03525
BAIAP3	109.061	101.594	101.594
BAK1	14.8721	15.2712	15.2712
BAMBI	9.00783	10.4578	10.4578
BANF1	119.038	125.13	125.13
BANF2	0	0.00379063	0.00379063
BANK1	0.560389	0.833392	0.833392
BANP	29.1563	29.6565	29.6565
BAP1	210.799	200.498	200.498
BARD1	1.86253	2.26309	2.26309
BARHL1	0.0146637	0.0114028	0.0114028
BARHL2	0.766642	0.793453	0.793453
BARX1	0.0109099	0.0178775	0.0178775
BARX2	0.128717	0.0607505	0.0607505
BASP1	1142.1	936.791	936.791
BATF	0.674752	0.699174	0.699174
BATF2	1.75628	1.87321	1.87321
BATF3	5.10523	5.63646	5.63646
BAX	19.5771	20.3027	20.3027
BAZ1A	2.34835	2.65013	2.65013
BAZ1B	56.9745	55.6985	55.6985
BAZ2A	76.0703	78.6712	78.6712
BAZ2B	20.3031	22.8402	22.8402
BBC3	4.31403	4.60562	4.60562
BBIP1	14.5605	14.4179	14.4179
BBOF1	0.374388	0.539433	0.539433
BBOX1	8.40419	8.75848	8.75848
BBS1	64.1411	65.1044	65.1044
BBS10	8.75656	9.16261	9.16261
BBS12	11.7102	11.1426	11.1426
BBS2	30.9625	34.4878	34.4878
BBS4	57.5238	56.106	56.106
BBS5	6.87279	7.21672	7.21672
BBS9	5.68838	6.34418	6.34418
BBX	48.9627	54.331	54.331
BCAM	44.9853	45.8379	45.8379
BCAN	521.092	590.689	590.689
BCAP29	44.8273	43.755	43.755
BCAP31	195.251	188.638	188.638
BCAR1	86.927	82.202	82.202
BCAR3	26.4937	27.1685	27.1685
BCAS1	286.157	344.718	344.718
BCAS2	33.2681	31.591	31.591
BCAS3	59.3082	51.7257	51.7257
BCAS4	29.8175	27.8073	27.8073
BCAT1	45.1812	40.2428	40.2428
BCAT2	17.2865	20.0136	20.0136
BCCIP	70.4167	64.7885	64.7885
BCDIN3D	5.12068	4.83308	4.83308
BCHE	32.8208	15.7308	15.7308
BCKDHA	184.091	151.301	151.301
BCKDHB	18.3135	19.175	19.175
BCKDK	65.9709	65.8966	65.8966
BCL10	13.6367	13.7705	13.7705
BCL11A	40.6304	18.0406	18.0406
BCL11B	9.66949	8.43342	8.43342
BCL2	12.0944	14.7697	14.7697
BCL2A1	0.263182	0.20529	0.20529
BCL2L1	126.609	129.467	129.467
BCL2L10	0.0962629	0.0806542	0.0806542
BCL2L11	10.2789	11.0524	11.0524
BCL2L12	6.02972	6.40417	6.40417
BCL2L13	80.0171	75.2218	75.2218
BCL2L14	0.421241	0.475476	0.475476
BCL2L15	3.67212	4.624	4.624
BCL3	1.0729	1.20866	1.20866
BCL6	50.8354	47.2593	47.2593
BCL6B	6.57297	7.53855	7.53855
BCL7A	76.5263	74.8598	74.8598
BCL7B	4.12201	3.94567	3.94567
BCL7C	19.4229	20.8403	20.8403
BCL9	80.6101	84.4378	84.4378
BCL9L	90.0652	89.1413	89.1413
BCLAF1	98.8441	94.0462	94.0462
BCO1	1.9584	2.71144	2.71144
BCO2	2.34898	2.72512	2.72512
BCOR	21.0044	21.6007	21.6007
BCORL1	13.9366	13.888	13.888
BCR	248.447	241.562	241.562
BCS1L	19.4828	19.6285	19.6285
BDH1	6.19477	6.22095	6.22095
BDH2	24.6332	24.5779	24.5779
BDKRB1	0.116155	0.0841704	0.0841704
BDKRB2	0.78528	0.748081	0.748081
BDNF	20.5182	14.5957	14.5957
BDP1	14.1604	13.5238	13.5238
BEAN1	15.9978	14.7156	14.7156
BECN1	137.603	128.569	128.569
BECN2	0	0	0
BEGAIN	171.095	178.43	178.43
BEND2	0.0893189	0.0756775	0.0756775
BEND3	3.53846	3.73712	3.73712
BEND4	8.47837	8.73974	8.73974
BEND5	13.1459	13.13	13.13
BEND6	89.4365	80.5623	80.5623
BEND7	13.4978	15.2484	15.2484
BEST1	10.6145	13.0898	13.0898
BEST2	2.99039	2.73707	2.73707
BEST3	0.253331	0.304526	0.304526
BEST4	0.686555	0.739801	0.739801
BET1	17.9008	18.115	18.115
BET1L	42.0996	43.671	43.671
BEX1	283.947	272.246	272.246
BEX3	288.11	265.207	265.207
BEX4	126.335	119.156	119.156
BEX5	6.47665	5.45973	5.45973
BFAR	38.5256	35.1862	35.1862
BFSP1	11.3417	9.60809	9.60809
BFSP2	4.93761	5.46235	5.46235
BGLAP	1.14422	1.15336	1.15336
BGN	103.62	103.201	103.201
BHLHA15	0.425025	0.387822	0.387822
BHLHA9	0.137209	0.130152	0.130152
BHLHB9	293.985	270.724	270.724
BHLHE22	122.989	138.026	138.026
BHLHE23	7.71188	9.22176	9.22176
BHLHE40	60.1434	73.4559	73.4559
BHLHE41	61.5733	65.9021	65.9021
BHMG1	0.0287508	0.0354439	0.0354439
BHMT	0.0218059	0.0178672	0.0178672
BHMT2	1.00408	1.07375	1.07375
BICC1	5.44359	6.11824	6.11824
BICD1	28.5791	22.9525	22.9525
BICD2	52.7354	47.0147	47.0147
BICDL1	24.881	22.3534	22.3534
BICDL2	0.699844	0.617306	0.617306
BICRA	20.6724	19.5676	19.5676
BICRAL	32.9253	34.4203	34.4203
BID	8.57753	9.09176	9.09176
BIN1	402.839	392.871	392.871
BIN2	19.0885	20.308	20.308
BIN3	11.5281	11.7228	11.7228
BIRC3	24.6946	25.3591	25.3591
BIRC5	3.57925	4.90531	4.90531
BIRC6	50.3903	48.4388	48.4388
BIRC7	2.83124	1.42079	1.42079
BIVM	16.7699	17.4218	17.4218
BLCAP	423.104	403.513	403.513
BLK	0.387551	0.406164	0.406164
BLM	8.41851	8.42273	8.42273
BLMH	48.4761	45.878	45.878
BLNK	4.74959	5.36675	5.36675
BLOC1S1	36.1116	36.6231	36.6231
BLOC1S2	33.1968	31.7429	31.7429
BLOC1S3	11.4573	10.5786	10.5786
BLOC1S4	17.7049	17.6275	17.6275
BLOC1S5	6.48341	6.35245	6.35245
BLOC1S6	8.72248	8.3153	8.3153
BLVRA	39.8339	38.5116	38.5116
BLVRB	13.3906	13.5887	13.5887
BLZF1	21.8113	21.3922	21.3922
BMF	23.0016	24.5159	24.5159
BMI1	38.4944	39.181	39.181
BMP1	19.2952	20.944	20.944
BMP10	0.0104036	0.0114495	0.0114495
BMP15	0.00352418	0.0110906	0.0110906
BMP2	1.85887	2.1469	2.1469
BMP2K	40.3788	41.8384	41.8384
BMP3	2.71352	2.09375	2.09375
BMP4	7.84561	9.2701	9.2701
BMP5	4.77159	5.19343	5.19343
BMP6	2.72195	3.18724	3.18724
BMP7	20.9013	22.4315	22.4315
BMP8A	6.54618	3.16858	3.16858
BMP8B	3.57589	3.14997	3.14997
BMPER	13.6193	18.2167	18.2167
BMPR1A	28.4873	29.222	29.222
BMPR1B	27.2386	30.1076	30.1076
BMPR2	4.95332	4.89011	4.89011
BMS1	28.315	28.0527	28.0527
BMT2	12.5421	12.4983	12.4983
BMX	0.405279	0.499115	0.499115
BNC1	0.144862	0.0940875	0.0940875
BNC2	1.09523	1.327	1.327
BNIP1	8.03231	7.611	7.611
BNIP2	17.863	19.1754	19.1754
BNIP3	126.322	125.265	125.265
BNIP3L	171.779	161.737	161.737
BNIPL	0.411703	0.525	0.525
BOC	14.4143	17.5599	17.5599
BOD1	65.1643	66.7893	66.7893
BOD1L1	51.2397	49.4344	49.4344
BOK	37.657	31.716	31.716
BOLA1	23.3388	23.0085	23.0085
BOLA2B	18.7081	19.884	19.884
BOLA3	20.1529	19.7377	19.7377
BOLL	0.0175286	0.0326663	0.0326663
BOP1	72.1554	65.3719	65.3719
BORA	3.87845	3.94684	3.94684
BORCS5	30.2051	28.4482	28.4482
BORCS6	13.2196	13.1584	13.1584
BORCS7	78.891	77.1964	77.1964
BORCS8	22.4308	20.6748	20.6748
BPGM	41.7086	41.2432	41.2432
BPHL	66.2931	70.8698	70.8698
BPI	0.119959	0.165435	0.165435
BPIFA1	0	0	0
BPIFA2	1.53279	1.30133	1.30133
BPIFA3	0.149106	0.130221	0.130221
BPIFB1	0.306673	0.353608	0.353608
BPIFB2	0.44664	0.415579	0.415579
BPIFB3	0.224946	0.193709	0.193709
BPIFB4	0.0428361	0.0496668	0.0496668
BPIFB5	0.0795956	0.100987	0.100987
BPIFB6	0.064149	0.0771618	0.0771618
BPIFC	2.12256	1.98888	1.98888
BPNT1	42.1036	42.2769	42.2769
BPTF	39.771	39.5996	39.5996
BRAF	50.3826	47.9234	47.9234
BRAP	32.8478	32.5631	32.5631
BRAT1	14.2701	14.3944	14.3944
BRCA1	3.94591	4.2635	4.2635
BRCA2	7.34897	7.24836	7.24836
BRCC3	39.145	36.899	36.899
BRD1	38.9607	39.404	39.404
BRD2	291.407	290.646	290.646
BRD4	143.772	132.847	132.847
BRD7	67.3949	67.7784	67.7784
BRD8	48.3724	48.0217	48.0217
BRD9	127.267	132.347	132.347
BRDT	0.0638229	0.0642746	0.0642746
BRF1	80.2818	82.1908	82.1908
BRF2	7.49303	7.91223	7.91223
BRI3	21.8004	22.757	22.757
BRI3BP	24.9933	22.657	22.657
BRICD5	0	0	0
BRINP1	197.698	167.825	167.825
BRINP2	116.666	104.179	104.179
BRINP3	51.021	54.2514	54.2514
BRIP1	1.64243	1.69777	1.69777
BRIX1	26.3279	25.2171	25.2171
BRK1	111.876	117.123	117.123
BRMS1	20.3887	20.2028	20.2028
BRMS1L	39.405	36.3218	36.3218
BROX	53.6182	56.7975	56.7975
BRPF1	27.6283	27.8257	27.8257
BRPF3	36.5489	34.5391	34.5391
BRS3	0.151641	0.164293	0.164293
BRSK1	357.403	325.992	325.992
BRSK2	182.752	166.448	166.448
BRWD1	52.4018	50.1422	50.1422
BRWD3	9.32073	9.35025	9.35025
BSCL2	188.513	171.269	171.269
BSDC1	45.3516	42.6294	42.6294
BSG	265.557	255.738	255.738
BSN	548.677	473.458	473.458
BSND	0.0316568	0.0352969	0.0352969
BSP1	0	0.00379063	0.00379063
BSPH1	0.0038172	0	0
BSPRY	0.851022	1.2591	1.2591
BST1	6.031	6.81952	6.81952
BST2	5.95195	7.04598	7.04598
BSX	0.00731251	0	0
BTAF1	19.7817	19.1905	19.1905
BTBD1	93.7436	83.2503	83.2503
BTBD10	77.1355	69.7865	69.7865
BTBD11	18.7263	16.207	16.207
BTBD16	0.0681931	0.0644189	0.0644189
BTBD17	8.21056	9.41836	9.41836
BTBD18	0.197978	0.164725	0.164725
BTBD19	17.3338	20.9341	20.9341
BTBD2	214.249	221.276	221.276
BTBD3	146.26	124.203	124.203
BTBD6	72.013	69.7273	69.7273
BTBD7	21.9925	24.6559	24.6559
BTBD9	57.2176	52.8812	52.8812
BTC	6.78056	8.96564	8.96564
BTD	18.0616	19.896	19.896
BTF3	94.5949	99.1851	99.1851
BTF3L4	81.2363	77.9245	77.9245
BTG1	52.154	50.2281	50.2281
BTG2	11.0679	10.7393	10.7393
BTG3	11.2842	11.9073	11.9073
BTG4	0.137013	0.188772	0.188772
BTK	5.65407	6.30928	6.30928
BTLA	0.08702	0.103884	0.103884
BTN1A1	2.28935	1.75429	1.75429
BTN2A2	6.14358	6.14872	6.14872
BTNL10	0.00741454	0.00730001	0.00730001
BTNL2	0	0.00744064	0.00744064
BTNL9	0.050965	0.0802546	0.0802546
BTRC	130.39	121.402	121.402
BUB1	0.42158	0.574002	0.574002
BUB1B	0.886375	1.02137	1.02137
BUB3	49.3223	49.65	49.65
BUD13	11.3607	11.8292	11.8292
BUD23	47.0198	47.6379	47.6379
BUD31	22.9634	22.8258	22.8258
BVES	0.715037	0.881854	0.881854
BYSL	27.2473	26.3251	26.3251
BZW1	207.512	185.686	185.686
BZW2	29.5662	31.7289	31.7289
C10H10orf113	0.0579231	0.0588911	0.0588911
C10H10orf67	0.0699675	0.0369562	0.0369562
C10H1orf100	0.00351045	0.0104929	0.0104929
C10H1orf106	13.697	13.1987	13.1987
C10H1orf115	26.6706	26.1613	26.1613
C10H1orf53	3.08159	3.01857	3.01857
C10H9orf153	0.780115	0.674713	0.674713
C10H9orf24	0.599177	1.1238	1.1238
C10H9orf3	16.0132	13.5345	13.5345
C10H9orf64	9.66559	9.93547	9.93547
C10H9orf72	24.9316	22.5348	22.5348
C12H17orf100	11.2343	10.6733	10.6733
C12H17orf105	3.93237	2.68405	2.68405
C12H17orf47	0.0252977	0.0476691	0.0476691
C12H17orf49	14.2927	14.0211	14.0211
C12H17orf50	1.39164	1.41192	1.41192
C12H17orf53	1.2436	1.24537	1.24537
C12H17orf58	12.0731	11.1749	11.1749
C12H17orf62	38.2281	38.5587	38.5587
C12H17orf64	0.0286756	0.0280126	0.0280126
C12H17orf67	0.0939964	0.120838	0.120838
C12H17orf74	0.013983	0.0110116	0.0110116
C12H17orf75	18.8551	17.7103	17.7103
C12H17orf78	0.0727074	0.122075	0.122075
C12H17orf80	10.9352	11.3926	11.3926
C12H17orf82	0.0937831	0.123968	0.123968
C12H17orf97	10.0128	12.2151	12.2151
C12H17orf98	0.251781	0.43337	0.43337
C13H21orf140	0.064267	0.0782524	0.0782524
C13H21orf2	20.135	21.6079	21.6079
C13H21orf33	82.618	81.5713	81.5713
C13H21orf59	43.915	45.341	45.341
C13H21orf62	1.49391	2.74453	2.74453
C13H21orf91	9.75021	12.2604	12.2604
C13H3orf14	8.60524	7.51158	7.51158
C13H3orf18	19.1404	19.2285	19.2285
C13H3orf20	0.135977	0.12779	0.12779
C13H3orf30	0.175505	0.121149	0.121149
C13H3orf33	9.86872	11.1718	11.1718
C13H3orf35	0.207822	0.152575	0.152575
C13H3orf38	34.5776	34.8844	34.8844
C13H3orf52	0.183523	0.101983	0.101983
C13H3orf56	0	0.00755974	0.00755974
C13H3orf58	13.0607	13.0141	13.0141
C13H3orf62	0.758441	0.900402	0.900402
C13H3orf67	9.48401	9.03386	9.03386
C13H3orf70	17.5139	19.8723	19.8723
C13H3orf80	15.2681	12.6449	12.6449
C13H3orf84	0.472746	0.783162	0.783162
C13H7orf73	0.00709057	0.00704862	0.00704862
C14H10orf10	0.980989	0.919224	0.919224
C14H10orf105	8.02464	8.47307	8.47307
C14H10orf107	3.68666	3.95883	3.95883
C14H10orf120	0	0	0
C14H10orf128	4.62889	4.82529	4.82529
C14H10orf35	45.1885	43.301	43.301
C14H10orf53	0	0	0
C14H10orf62	0.349478	0.344139	0.344139
C14H10orf71	0.0579013	0.0967243	0.0967243
C14H10orf76	50.3105	47.8316	47.8316
C14H10orf90	10.8792	11.7609	11.7609
C14H10orf99	0.882636	0.793681	0.793681
C14H12orf43	26.6832	26.4527	26.4527
C14H12orf49	40.9824	41.254	41.254
C14H12orf65	11.7549	11.0132	11.0132
C14H1orf131	21.2233	21.0828	21.0828
C14H1orf198	84.5471	107.755	107.755
C14H22orf15	1.08435	1.16615	1.16615
C14H22orf31	0.018037	0.033707	0.033707
C14H22orf39	45.3935	47.4317	47.4317
C14H5orf52	0.0578456	0.0387216	0.0387216
C14H8orf74	0.00762418	0.00352431	0.00352431
C15H2orf54	0.2043	0.227657	0.227657
C15H2orf66	0.456042	0.41657	0.41657
C15H2orf72	36.9702	36.9745	36.9745
C15H2orf76	6.23593	6.61036	6.61036
C15H2orf80	19.0187	16.4064	16.4064
C15H2orf82	0.202364	0.274331	0.274331
C15H2orf88	9.90716	11.2969	11.2969
C15H4orf47	1.70683	2.44624	2.44624
C16H5orf22	13.3071	12.0564	12.0564
C16H5orf34	4.34775	4.63555	4.63555
C16H5orf38	0.0427889	0.0371383	0.0371383
C16H5orf42	19.5689	21.2973	21.2973
C16H5orf47	0.471928	0.452992	0.452992
C16H5orf49	19.0551	14.6588	14.6588
C16H5orf51	38.8599	40.506	40.506
C16H5orf58	0.133135	0.107218	0.107218
C17H20orf141	0	0	0
C17H20orf173	0.278991	0.296222	0.296222
C17H20orf194	95.6136	98.6732	98.6732
C17H20orf196	2.58611	2.66739	2.66739
C17H20orf202	2.56769	2.54153	2.54153
C17H20orf24	30.8014	30.8238	30.8238
C17H20orf27	47.8037	48.0784	48.0784
C17H20orf85	2.26639	2.67381	2.67381
C17H20orf96	6.70474	6.58531	6.58531
C17H8orf4	18.5742	11.7864	11.7864
C17H8orf48	6.24249	6.21035	6.21035
C18H7orf25	29.0997	27.8809	27.8809
C18H7orf31	0.231028	0.169989	0.169989
C18H7orf34	0	0	0
C18H7orf49	4.38578	4.60182	4.60182
C18H7orf57	4.76253	6.33811	6.33811
C18H7orf71	0.145187	0.10122	0.10122
C1D	47.8251	47.7467	47.7467
C1GALT1	12.1071	13.8752	13.8752
C1GALT1C1	11.2698	11.3014	11.3014
C1GALT1C1L	0.0108876	0	0
C1H14orf105	0.311787	0.00348079	0.00348079
C1H14orf166	41.6814	40.3094	40.3094
C1H14orf28	5.80008	5.92552	5.92552
C1H14orf37	71.9811	68.9153	68.9153
C1H14orf39	0.00691037	0	0
C1H15orf41	6.11182	6.91468	6.91468
C1H15orf48	1.00488	1.19434	1.19434
C1H15orf52	57.6574	68.7763	68.7763
C1H15orf57	38.7073	35.8606	35.8606
C1H15orf61	7.30731	6.7985	6.7985
C1H15orf62	14.8961	15.8984	15.8984
C1H15orf65	0.294082	0.31828	0.31828
C1H18orf25	28.1994	26.3122	26.3122
C1H18orf32	71.6528	73.15	73.15
C1H18orf54	5.29581	5.68092	5.68092
C1H18orf63	0.0690379	0.066961	0.066961
C1H6orf118	1.28969	2.278	2.278
C1H6orf120	35.3782	34.5394	34.5394
C1H6orf163	2.03331	1.52441	1.52441
C1H6orf183	4.04738	7.24134	7.24134
C1H6orf203	17.1946	17.8085	17.8085
C1H9orf131	0.365765	0.313901	0.313901
C1H9orf135	2.39918	2.75475	2.75475
C1H9orf152	0.0179869	0.0181428	0.0181428
C1H9orf16	51.5984	49.299	49.299
C1H9orf40	20.215	19.4662	19.4662
C1H9orf43	1.12958	0.916993	0.916993
C1H9orf50	5.47722	5.80213	5.80213
C1H9orf57	0.0108925	0.00352431	0.00352431
C1H9orf66	0.028649	0.017698	0.017698
C1H9orf78	66.4083	63.6318	63.6318
C1H9orf84	0.0180463	0.0321366	0.0321366
C1H9orf85	7.96097	8.07205	8.07205
C1QA	45.3028	55.0772	55.0772
C1QB	83.6691	102.693	102.693
C1QBP	52.0038	51.5429	51.5429
C1QC	79.89	93.9112	93.9112
C1QL1	17.0773	17.638	17.638
C1QL2	32.7668	63.222	63.222
C1QL3	358.563	356.827	356.827
C1QL4	0.433413	0.69593	0.69593
C1QTNF1	10.4628	10.8145	10.8145
C1QTNF12	1.77016	1.71456	1.71456
C1QTNF2	3.42122	3.04219	3.04219
C1QTNF3	2.20745	1.99729	1.99729
C1QTNF4	81.3989	77.2728	77.2728
C1QTNF5	6.25297	7.71202	7.71202
C1QTNF6	1.12131	1.00355	1.00355
C1QTNF7	0.945428	0.861432	0.861432
C1QTNF8	0.0541732	0.0651859	0.0651859
C1R	21.7396	25.6799	25.6799
C1RL	0.318235	0.407548	0.407548
C1S	37.0299	40.8014	40.8014
C2	3.30403	4.26944	4.26944
C2CD2	25.9628	25.2732	25.2732
C2CD2L	158.769	151.442	151.442
C2CD3	17.0926	18.2816	18.2816
C2CD4B	3.15718	2.99157	2.99157
C2CD4C	34.1296	27.676	27.676
C2CD4D	1.58093	1.89657	1.89657
C2CD5	55.4448	52.811	52.811
C2CD6	0.334608	0.22039	0.22039
C2H11orf24	35.543	38.5033	38.5033
C2H11orf49	76.1681	73.8491	73.8491
C2H11orf58	77.9494	77.3658	77.3658
C2H11orf68	46.2101	44.2479	44.2479
C2H11orf74	2.25937	2.01921	2.01921
C2H11orf80	8.28608	7.58701	7.58701
C2H11orf84	31.703	31.9173	31.9173
C2H11orf86	0.00352418	0.018259	0.018259
C2H11orf91	0.134978	0.133007	0.133007
C2H11orf94	0	0	0
C2H11orf95	515.421	473.404	473.404
C2H11orf96	59.4593	55.9664	55.9664
C2H11orf98	16.1843	16.0438	16.0438
C2H19orf24	0	0	0
C2H19orf25	30.6489	30.2348	30.2348
C2H19orf35	0.539429	0.506026	0.506026
C2H19orf38	1.18935	1.23396	1.23396
C2H19orf43	83.1342	81.5975	81.5975
C2H19orf44	6.49777	6.17221	6.17221
C2H19orf53	44.1635	44.3006	44.3006
C2H19orf57	1.85155	1.81718	1.81718
C2H19orf60	18.0619	18.8733	18.8733
C2H19orf66	15.7289	15.5839	15.5839
C2H19orf67	0.718581	0.749497	0.749497
C2H19orf70	26.6331	26.3109	26.3109
C2H19orf71	0.315997	0.270775	0.270775
C2H1orf35	83.1786	80.0172	80.0172
C2H5orf15	38.2737	38.2548	38.2548
C2H5orf24	54.6422	55.2673	55.2673
C2H5orf30	36.0435	38.6629	38.6629
C2H5orf46	0.0215396	0.0219692	0.0219692
C2H5orf63	3.82455	3.54143	3.54143
C3	126.421	146.763	146.763
C3AR1	17.8021	21.0661	21.0661
C3H16orf45	252.213	220.692	220.692
C3H16orf52	37.7964	37.8647	37.8647
C3H16orf54	3.40144	4.02146	4.02146
C3H16orf58	19.469	19.8956	19.8956
C3H16orf59	14.6287	13.9589	13.9589
C3H16orf62	62.1433	61.7745	61.7745
C3H16orf71	8.43612	9.25817	9.25817
C3H16orf72	33.4923	32.9727	32.9727
C3H16orf82	0.0388506	0.0432984	0.0432984
C3H16orf89	1.10046	1.75088	1.75088
C3H16orf90	0.298668	0.371343	0.371343
C3H16orf91	23.5037	22.5519	22.5519
C3H16orf92	0.203225	0.278544	0.278544
C3H16orf96	18.4642	18.0681	18.0681
C3H2orf16	0.00732765	0.0224213	0.0224213
C3H2orf40	1.03356	1.87903	1.87903
C3H2orf42	12.1089	12.0082	12.0082
C3H2orf49	35.2891	35.7594	35.7594
C3H2orf50	0.00732765	0.00348079	0.00348079
C3H2orf68	10.3515	12.3061	12.3061
C3H2orf70	1.18174	1.45242	1.45242
C3H2orf71	0.15332	0.183024	0.183024
C3H2orf73	0.435484	0.563591	0.563591
C3H2orf74	2.49065	2.26841	2.26841
C3H2orf78	0.00709057	0.00365001	0.00365001
C3H2orf81	7.88619	8.27399	8.27399
C3H2orf91	0.0574879	0.0761412	0.0761412
C3H7orf26	32.9113	31.0481	31.0481
C3H7orf43	47.527	44.8011	44.8011
C3H7orf50	24.4326	23.8525	23.8525
C4A	64.9905	68.4268	68.4268
C4BPA	0.130204	0.124527	0.124527
C4BPA_1	0.0968908	0.193605	0.193605
C4BPB	0.0474217	0.0880238	0.0880238
C4H1orf112	2.15073	2.11337	2.11337
C4H1orf146	0.10488	0.124508	0.124508
C4H1orf162	0.137005	0.154064	0.154064
C4H1orf189	0.29301	0.852778	0.852778
C4H1orf194	2.67626	3.2698	3.2698
C4H1orf226	25.5829	22.7734	22.7734
C4H1orf43	45.2999	46.4744	46.4744
C4H1orf52	18.2922	17.4457	17.4457
C4H1orf54	1.49884	1.76436	1.76436
C4H1orf56	0.37353	0.377467	0.377467
C4H1orf68	0	0.00329495	0.00329495
C4H8orf33	37.8487	40.0614	40.0614
C4H8orf34	11.2173	9.58988	9.58988
C4H8orf37	31.6921	33.4098	33.4098
C4H8orf46	190.639	165.464	165.464
C4H8orf59	13.2778	11.9596	11.9596
C4H8orf76	5.67062	5.92648	5.92648
C4H8orf82	12.0876	12.4517	12.4517
C4H8orf88	0.775573	0.651433	0.651433
C4H8orf89	11.5778	10.4816	10.4816
C5	2.01528	1.93022	1.93022
C5AR1	12.4926	13.7476	13.7476
C5AR2	0.0803878	0.125888	0.125888
C5H12orf10	13.3289	13.75	13.75
C5H12orf29	44.3542	43.3565	43.3565
C5H12orf4	46.3422	46.1445	46.1445
C5H12orf40	0	0.00379063	0.00379063
C5H12orf45	13.2946	11.5596	11.5596
C5H12orf50	0.956944	0.812222	0.812222
C5H12orf54	0.00380698	0.00379063	0.00379063
C5H12orf56	0.344377	0.339987	0.339987
C5H12orf57	46.6384	46.0019	46.0019
C5H12orf60	0	0	0
C5H12orf66	4.26037	3.98687	3.98687
C5H12orf71	0.0139968	0.0148906	0.0148906
C5H12orf73	17.102	16.9795	16.9795
C5H12orf75	6.12217	4.07088	4.07088
C5H22orf23	9.36951	11.879	11.879
C5H22orf46	0	0	0
C6	0.287094	0.284402	0.284402
C6H16orf46	3.04537	3.80052	3.80052
C6H16orf70	33.3374	29.9155	29.9155
C6H16orf74	10.6068	10.6952	10.6952
C6H16orf78	0.00349323	0	0
C6H16orf86	0	0	0
C6H16orf95	1.6187	0.743046	0.743046
C6H18orf21	16.9241	17.3911	17.3911
C6H18orf8	38.5854	36.2029	36.2029
C6H19orf12	16.9787	15.4991	15.4991
C6H19orf18	0.75173	0.75555	0.75555
C6H19orf33	4.62893	4.57811	4.57811
C6H19orf47	20.175	19.0461	19.0461
C6H19orf54	8.26344	9.14585	9.14585
C6H19orf68	7.17487	7.42698	7.42698
C6H19orf81	3.57994	3.60833	3.60833
C6H19orf84	1.23179	1.16964	1.16964
C6H1orf109	18.0591	19.0475	19.0475
C6H1orf122	56.6961	58.4996	58.4996
C6H1orf123	40.3028	40.0529	40.0529
C6H1orf141	0.0576053	0.0428656	0.0428656
C6H1orf158	0.0145726	0.021605	0.021605
C6H1orf168	1.26123	1.26717	1.26717
C6H1orf174	11.0993	11.1528	11.1528
C6H1orf185	0.116211	0.109189	0.109189
C6H1orf210	2.64308	3.25669	3.25669
C6H1orf216	34.6034	32.3215	32.3215
C6H1orf228	7.21676	7.34336	7.34336
C6H1orf50	95.5385	100.449	100.449
C6H1orf64	3.55299	3.22692	3.22692
C6H1orf87	0.0355498	0.0376126	0.0376126
C6H1orf94	0.453772	0.491111	0.491111
C7	0.739643	1.08695	1.08695
C7H14orf1	36.0478	37.2705	37.2705
C7H14orf119	15.7881	16.4264	16.4264
C7H14orf132	776.797	745.664	745.664
C7H14orf159	0.235239	0.245973	0.245973
C7H14orf53	0	0	0
C7H14orf93	3.55881	4.12582	4.12582
C7H15orf32	0	0	0
C7H15orf39	8.82959	10.2451	10.2451
C7H15orf40	19.4093	20.2808	20.2808
C7H15orf59	113.93	108.394	108.394
C7H6orf10	0	0	0
C7H6orf106	321.863	318.886	318.886
C7H6orf125	40.0314	38.681	38.681
C7H6orf132	1.03312	0.924525	0.924525
C7H6orf136	43.1243	42.0876	42.0876
C7H6orf15	0	0	0
C7H6orf222	0.391632	0.589136	0.589136
C7H6orf223	0.0329162	0.0530932	0.0530932
C7H6orf226	18.7595	18.1918	18.1918
C7H6orf229	0.0837053	0.0808314	0.0808314
C7H6orf47	7.52594	7.54442	7.54442
C7H6orf52	0.0356799	0.0178668	0.0178668
C7H6orf62	168.952	160.823	160.823
C7H6orf89	127.867	122.438	122.438
C8A	0.0326499	0.0391383	0.0391383
C8B	0.13845	0.0959137	0.0959137
C8G	2.20794	2.50441	2.50441
C8H4orf17	1.28579	1.5547	1.5547
C8H4orf19	17.5342	18.5183	18.5183
C8H4orf22	1.30723	1.09291	1.09291
C8H4orf26	0.104568	0.0943139	0.0943139
C8H4orf32	15.4089	10.1702	10.1702
C8H4orf33	1.42134	1.43889	1.43889
C8H4orf36	3.61887	2.91877	2.91877
C8H4orf46	1.96303	1.9344	1.9344
C8H4orf48	23.4836	23.5398	23.5398
C8H4orf50	5.62253	5.89694	5.89694
C9	2.2658	2.41275	2.41275
C9H11orf1	25.2665	25.7272	25.7272
C9H11orf42	4.74559	4.35833	4.35833
C9H11orf52	0.424532	0.377025	0.377025
C9H11orf53	1.36761	1.29614	1.29614
C9H11orf54	12.9479	13.9305	13.9305
C9H11orf57	26.8893	28.3275	28.3275
C9H11orf63	0.304809	0.696873	0.696873
C9H11orf65	1.67651	1.35333	1.35333
C9H11orf70	5.51144	5.69385	5.69385
C9H11orf71	0.141132	0.170348	0.170348
C9H11orf87	93.9634	82.7347	82.7347
C9H11orf88	0.489419	1.24486	1.24486
C9H11orf97	7.87764	6.83125	6.83125
C9H1orf105	0.48706	0.537242	0.537242
C9H1orf116	0.0140699	0.0207961	0.0207961
C9H1orf186	0.313332	0.274621	0.274621
C9H1orf21	32.5811	30.6962	30.6962
C9H1orf27	18.6512	18.822	18.822
C9H1orf74	10.8818	11.3754	11.3754
C9H7orf72	1.23962	0.747002	0.747002
CA10	105.816	114.388	114.388
CA11	243.8	253.98	253.98
CA12	4.87761	1.96187	1.96187
CA14	7.05697	9.86604	9.86604
CA3	0.97268	1.07405	1.07405
CA4	25.682	17.9498	17.9498
CA5A	5.26518	5.46712	5.46712
CA5B	15.3029	16.2741	16.2741
CA6	0.1298	0.107836	0.107836
CA7	14.8822	12.619	12.619
CA8	15.9083	16.76	16.76
CA9	4.49436	5.16184	5.16184
CAAP1	14.8497	14.2105	14.2105
CAB39	101.347	93.337	93.337
CAB39L	26.8809	26.5168	26.5168
CABIN1	98.55	93.4153	93.4153
CABLES1	28.4582	32.3722	32.3722
CABLES2	38.2715	34.2638	34.2638
CABP1	87.6613	76.0569	76.0569
CABP2	0.00349323	0.0108547	0.0108547
CABP4	0.212052	0.311678	0.311678
CABP5	0.0109386	0.00658991	0.00658991
CABP7	54.2567	15.0552	15.0552
CABS1	0.00349323	0	0
CABYR	6.01307	4.3603	4.3603
CACFD1	0	0	0
CACHD1	98.7438	95.6284	95.6284
CACNA1A	114.971	97.5044	97.5044
[truncated: 25,341 more rows]
