# Supplementary material for: Carbon dioxide stunning of pigs induces the expression of fear-associated genes in the amygdala
Source: Sci Rep. 2026 May 6;16:14416. doi: 10.1038/s41598-026-51710-9 (PMC13149842; doi:10.1038/s41598-026-51710-9)
Supplement: Supplementary file 6 — Supplementary Information 6. [file 41598_2026_51710_MOESM6_ESM.xlsx]

## Sheet: DE_results_CON_v_F_P0.05
Additional File S6: Differentially expressed genes between fear conditioned and control mice (study: https://doi.org/10.3389/fnmol.2021.778170 ).
Symbol	baseMean	log2FoldChange	lfcSE	stat	pvalue	abs(log2FoldChange)
Crct1	9.85407	-19.7203	3.91087	-5.04243	4.59661e-07	19.7203
Krt14	5.94663	-4.89465	1.65533	-2.9569	0.00310745	4.89465
Gm34983	2.37357	4.80828	1.74395	2.75713	0.0058312	4.80828
1700047F07Rik	4.7947	4.80427	1.47462	3.25797	0.00112213	4.80427
Dsg1a	11.5135	-4.67591	2.03633	-2.29625	0.0216618	4.67591
Gm34162	2.26106	-4.52946	2.00731	-2.25648	0.0240405	4.52946
Cd200l1	3.90899	4.50361	1.68648	2.67043	0.00757545	4.50361
Gm54145	1.84243	4.44042	1.92881	2.30215	0.0213264	4.44042
Gnrhr	1.72505	4.36101	1.90557	2.28856	0.0221049	4.36101
Gm25120	4.19737	-4.35157	1.51456	-2.87316	0.00406392	4.35157
A930003A15Rik	1.98478	-4.31296	1.81643	-2.37441	0.0175768	4.31296
Pmepa1os	1.97068	-4.28603	2.11425	-2.02721	0.0426407	4.28603
Cyp2a5	1.91593	-4.26897	1.84805	-2.30998	0.0208892	4.26897
Rab20	1.88867	-4.26573	1.86531	-2.28687	0.0222035	4.26573
H2al1e	1.55668	4.19353	2.09742	1.99937	0.0455683	4.19353
Gm52518	1.8331	-4.18592	1.99274	-2.10058	0.0356774	4.18592
Slc6a4	1.7368	-4.13098	1.8941	-2.18098	0.0291852	4.13098
Gm39881	1.72274	-4.09104	2.02148	-2.02379	0.042992	4.09104
Gm32079	1.40731	4.09098	2.06547	1.98065	0.0476307	4.09098
4933432K03Rik	1.72258	-4.09092	2.02151	-2.0237	0.0430008	4.09092
Gm31791	1.6538	-4.03572	1.95593	-2.06333	0.0390817	4.03572
Gm7233	1.58506	-3.98172	1.96754	-2.0237	0.0430007	3.98172
4930512J16Rik	1.58503	-3.98131	1.94748	-2.04434	0.0409198	3.98131
LOC118567817	2.50531	3.82304	1.67631	2.28063	0.0225704	3.82304
Muc5ac	2.44714	3.80758	1.7164	2.21836	0.0265305	3.80758
Gm8104	2.90173	-3.78651	1.62176	-2.33482	0.0195528	3.78651
n-TFgaa6	2.70582	-3.71378	1.74803	-2.12455	0.0336244	3.71378
Gm10635	11.579	3.64972	1.0111	3.60966	0.000306605	3.64972
Tcf23	3.93992	3.63304	1.38651	2.62028	0.00878571	3.63304
Vmn1r206	4.77016	-3.57119	1.34408	-2.65698	0.00788449	3.57119
Gm2109	2.37485	-3.5057	1.77835	-1.97132	0.0486874	3.5057
Tacstd2	7.90992	-3.48542	1.29246	-2.69673	0.0070023	3.48542
A430088P11Rik	3.95781	3.48122	1.43149	2.43188	0.0150207	3.48122
LOC115486425	4.00161	3.44822	1.67224	2.06203	0.0392045	3.44822
Gm51973	2.3466	-3.43336	1.73565	-1.97814	0.0479126	3.43336
Trbc1	3.13485	3.41281	1.56851	2.17584	0.0295675	3.41281
Tns4	4.16389	-3.35791	1.38695	-2.42106	0.0154751	3.35791
Lcn2	12.5966	3.27655	0.782237	4.18869	2.80569e-05	3.27655
Gm34754	3.26705	-3.10378	1.45665	-2.13077	0.0331082	3.10378
Zar1	5.19975	-3.09927	1.20455	-2.57297	0.010083	3.09927
Gm40428	12.6558	3.08867	1.02868	3.00255	0.0026773	3.08867
Gm31497	3.9803	3.07097	1.27012	2.41786	0.0156122	3.07097
Mpl	4.33844	3.06705	1.27981	2.39649	0.0165529	3.06705
Cnksr1	5.34386	3.03424	1.17727	2.57735	0.00995605	3.03424
Trbc2	16.7073	3.02609	0.716051	4.22608	2.37796e-05	3.02609
Gprc5d	7.98336	-2.99272	1.32246	-2.26299	0.023636	2.99272
Gm9732	9.36682	-2.9561	0.846316	-3.49291	0.000477789	2.9561
Gm33947	3.00492	-2.9549	1.48018	-1.99631	0.0459004	2.9549
Gm32756	7.34769	2.9244	1.01086	2.89298	0.0038161	2.9244
Gm53236	4.6171	-2.88436	1.22111	-2.36208	0.0181726	2.88436
Mir1938	3.69902	-2.805	1.41453	-1.98299	0.0473685	2.805
Or10ad1b	5.08565	-2.78814	1.17411	-2.37468	0.0175643	2.78814
Gm34007	6.04348	2.7841	1.08267	2.57152	0.0101254	2.7841
Vmn1r21	4.20769	-2.77345	1.20101	-2.30927	0.0209288	2.77345
Krt27	9.98232	-2.75964	1.20982	-2.28102	0.022547	2.75964
Gad1os	7.68493	-2.73318	1.05065	-2.60142	0.00928378	2.73318
Gm23182	4.42472	-2.68815	1.27057	-2.1157	0.03437	2.68815
Tnni3	5.07941	-2.66851	1.17827	-2.26477	0.0235269	2.66851
Gm51921	3.99696	2.6627	1.21518	2.1912	0.028437	2.6627
Gm40331	27.3734	2.6578	0.787475	3.37508	0.000737929	2.6578
Gm32280	24.1813	2.61773	0.531861	4.92183	8.57403e-07	2.61773
Gm26132	4.94441	-2.60897	1.08776	-2.39849	0.016463	2.60897
Gm38678	6.88303	-2.59024	1.12685	-2.29865	0.0215247	2.59024
Gm33335	5.50461	-2.56025	1.16355	-2.20038	0.02778	2.56025
Gm12326	5.70853	-2.50616	1.0629	-2.35785	0.0183811	2.50616
Gm46662	11.6725	-2.49608	1.0209	-2.44498	0.0144859	2.49608
Gm35176	5.13535	-2.46713	1.1254	-2.19222	0.0283634	2.46713
Gm38825	3.79189	2.4468	1.22875	1.99129	0.0464493	2.4468
Serpinb6c	4.94659	-2.4429	1.13045	-2.16099	0.030696	2.4429
Snord14c	4.3144	-2.41509	1.15111	-2.09806	0.0358998	2.41509
Gm32099	3.73026	2.40942	1.19816	2.01093	0.0443333	2.40942
Gm24429	5.61809	-2.35708	1.07217	-2.19841	0.0279197	2.35708
Otop2	9.8107	2.35644	0.790344	2.98154	0.00286805	2.35644
Myh3	15.6586	2.35189	0.685476	3.43103	0.000601286	2.35189
Gm29483	7.8294	2.35133	0.88473	2.65768	0.00786807	2.35133
Gm30512	55.3106	2.33705	0.505445	4.62375	3.76855e-06	2.33705
G630093K05Rik	4.11753	-2.30416	1.15246	-1.99934	0.0455714	2.30416
Prss27	12.6935	-2.25045	0.887089	-2.53689	0.0111841	2.25045
Poteg	5.89434	2.24115	0.961815	2.33013	0.0197993	2.24115
Gm30687	20.7148	2.20341	0.657811	3.34961	0.000809256	2.20341
Gm52199	5.08182	-2.19789	1.07079	-2.0526	0.0401117	2.19789
Mir181b-2	5.26583	-2.1971	1.05376	-2.08501	0.0370683	2.1971
Gm39903	6.34172	-2.17565	0.938045	-2.31935	0.0203763	2.17565
Mir1912	6.3167	-2.17018	0.966011	-2.24654	0.0246693	2.17018
Gm14285	15.9578	2.14851	0.585152	3.67172	0.000240923	2.14851
Gm39351	12.0543	2.13007	0.79618	2.67536	0.00746497	2.13007
Gm30158	5.56097	-2.11833	0.967269	-2.19001	0.0285236	2.11833
Hp	8.06681	-2.11831	0.991523	-2.13643	0.0326447	2.11831
Ntrk1	29.5275	-2.10698	0.604634	-3.48472	0.00049266	2.10698
Klk6	12.2878	-2.10361	0.788689	-2.66723	0.007648	2.10361
Gm38903	9.8107	2.08315	0.85104	2.44777	0.0143744	2.08315
Gm41673	8.38203	2.08129	0.856692	2.42944	0.015122	2.08129
Serpinb8	112.317	2.0716	0.327155	6.33218	2.41724e-10	2.0716
Gm32793	166.999	2.04088	0.238884	8.54341	1.30322e-17	2.04088
Ovol2	25.2768	2.03952	0.514237	3.96611	7.30552e-05	2.03952
Gm53729	8.31211	-2.03868	0.848768	-2.40193	0.0163087	2.03868
Gm32974	64.7055	2.03772	0.345283	5.90159	3.60005e-09	2.03772
Mdfic2	11.7957	2.03286	0.903587	2.24977	0.0244637	2.03286
3930402G23Rik	5.35733	1.98241	1.01017	1.96245	0.0497097	1.98241
Adra1d	167.986	1.97881	0.241968	8.17798	2.88651e-16	1.97881
Anxa1	21.768	-1.96582	0.642286	-3.06067	0.00220845	1.96582
Fmo2	22.7724	1.96359	0.561174	3.49907	0.000466892	1.96359
Lhx8	52.6282	-1.95797	0.490894	-3.98858	6.64712e-05	1.95797
Gm39804	22.1607	1.93931	0.556853	3.48263	0.000496515	1.93931
Gm30620	22.7106	1.93044	0.67376	2.86518	0.00416769	1.93044
Gm53989	6.71248	1.88959	0.945147	1.99926	0.0455805	1.88959
Tmem252	9.0009	1.88957	0.944114	2.00143	0.0453466	1.88957
Gm53521	27.3339	1.88663	0.569927	3.31029	0.000931978	1.88663
Lgals2	6.55284	-1.88199	0.920126	-2.04536	0.0408193	1.88199
Gm33651	7.71828	-1.87172	0.949756	-1.97074	0.0487535	1.87172
Tspan11	40.4652	1.86842	0.458446	4.07554	4.59081e-05	1.86842
Gm6345	10.7957	-1.859	0.701906	-2.6485	0.00808509	1.859
Naa11	8.06797	1.84781	0.770435	2.3984	0.0164669	1.84781
Hif3a	191.036	1.84616	0.214316	8.61416	7.04532e-18	1.84616
Gm10400	11.2585	-1.84409	0.728756	-2.53047	0.0113911	1.84409
Kera	8.97003	-1.83038	0.741844	-2.46734	0.0136122	1.83038
Gm46872	19.193	1.81675	0.570127	3.18657	0.00143971	1.81675
LOC115487053	11.6452	-1.79807	0.772833	-2.3266	0.0199867	1.79807
Hkdc1	104.858	1.78986	0.296645	6.03369	1.60255e-09	1.78986
Cd6	28.2655	1.7492	0.427534	4.09137	4.28838e-05	1.7492
Iqca	7.92943	1.74561	0.843379	2.06978	0.0384729	1.74561
Gbx1	17.2014	-1.73581	0.60257	-2.88068	0.00396822	1.73581
Drd3	73.1911	-1.73455	0.373397	-4.64531	3.39564e-06	1.73455
Cd101	11.7023	1.73318	0.713798	2.42811	0.0151779	1.73318
Skor1	10.3036	-1.72218	0.75413	-2.28366	0.0223913	1.72218
Procr	11.5684	-1.71437	0.812002	-2.11129	0.0347473	1.71437
Fam83b	9.38779	-1.69881	0.832489	-2.04064	0.0412866	1.69881
Gm39938	13.3779	1.69798	0.680335	2.4958	0.0125673	1.69798
Lhx5	9.04506	-1.69582	0.815762	-2.07882	0.0376343	1.69582
Serinc2	62.8982	1.68035	0.343648	4.88975	1.00965e-06	1.68035
Gm29906	26.4249	-1.6602	0.466273	-3.56058	0.000370033	1.6602
Siglec1	12.6922	-1.65904	0.62145	-2.66963	0.00759344	1.65904
Alox12b	32.5293	1.64866	0.522506	3.15529	0.00160341	1.64866
9130024F11Rik	37.1861	1.6407	0.426541	3.84652	0.000119808	1.6407
Krt25	17.9179	-1.63471	0.663503	-2.46375	0.0137491	1.63471
Gbx2	8.64002	-1.62087	0.822228	-1.97132	0.0486875	1.62087
Ms4a4a	17.7986	-1.62038	0.80553	-2.01157	0.0442653	1.62038
n-TGgcc13	15.1803	1.62037	0.617539	2.62392	0.00869248	1.62037
Gm35925	10.2722	-1.61674	0.712926	-2.26776	0.023344	1.61674
Gm53474	8.75111	1.6076	0.729369	2.2041	0.0275174	1.6076
Gm38820	20.2186	1.60286	0.531427	3.01614	0.00256015	1.60286
Gm51624	11.814	1.58713	0.708889	2.2389	0.0251626	1.58713
Gm13391	17.9195	1.57803	0.573002	2.75397	0.00588776	1.57803
LOC118568038	16.518	-1.57011	0.606658	-2.58814	0.00964969	1.57011
Slc18a3	31.6488	-1.56994	0.657322	-2.38839	0.0169224	1.56994
1700063D05Rik	12.1858	-1.55889	0.754905	-2.06502	0.038921	1.55889
4930482G09Rik	8.75049	-1.55197	0.775753	-2.0006	0.0454352	1.55197
Slc10a4	71.0805	-1.54638	0.456216	-3.38958	0.000699991	1.54638
Gm10863	11.4824	-1.54083	0.705774	-2.18317	0.0290232	1.54083
Etaa1os	8.53578	-1.53836	0.77027	-1.99717	0.0458066	1.53836
AI606473	17.214	-1.52605	0.579489	-2.63344	0.0084524	1.52605
Gm31820	77.7057	1.52096	0.39265	3.87358	0.000107247	1.52096
Xdh	95.7218	1.50631	0.327832	4.59478	4.33215e-06	1.50631
Lpo	16.1953	-1.49449	0.626556	-2.38525	0.0170676	1.49449
Gm48837	16.4494	-1.48437	0.732389	-2.02675	0.0426875	1.48437
Gm34957	18.3571	1.48384	0.585721	2.53336	0.0112973	1.48384
Gm29674	29.4209	1.48353	0.524873	2.82645	0.00470668	1.48353
Cirop	20.5403	-1.4759	0.588744	-2.50686	0.012181	1.4759
Upb1	15.352	-1.46222	0.666989	-2.19226	0.0283605	1.46222
Gm24430	9.92479	-1.46092	0.718519	-2.03323	0.042029	1.46092
E130304I02Rik	8.41805	1.45686	0.730072	1.9955	0.0459886	1.45686
Gm31097	11.0327	1.45129	0.714537	2.03109	0.0422455	1.45129
Gm37548	22.633	1.425	0.67879	2.09932	0.0357885	1.425
G530011O06Rik	146.667	-1.41915	0.32534	-4.36204	1.28856e-05	1.41915
Gm29595	12.2221	-1.41062	0.639928	-2.20434	0.0275006	1.41062
Gm41590	68.8404	1.39734	0.350559	3.98605	6.71835e-05	1.39734
Gm40427	14.014	1.3919	0.705229	1.97368	0.0484181	1.3919
Gm31107	14.4228	-1.38478	0.601899	-2.30068	0.0214096	1.38478
Zbtb16	1190.21	1.38216	0.184428	7.4943	6.66526e-14	1.38216
Gm40564	12.4902	-1.368	0.68159	-2.00708	0.0447415	1.368
Lbp	20.2753	-1.35985	0.547671	-2.48297	0.0130291	1.35985
Itprid1	28.2789	1.35778	0.497804	2.72754	0.00638079	1.35778
Satb2	845.621	1.3551	0.642381	2.1095	0.0349014	1.3551
Gm5432	20.8218	1.34489	0.509949	2.6373	0.00835688	1.34489
Cpne9	414.434	1.34369	0.495966	2.70924	0.00674385	1.34369
Slc5a11	15.3681	-1.3394	0.601677	-2.22611	0.0260066	1.3394
Prickle3	12.6587	1.33583	0.629758	2.12119	0.0339062	1.33583
Gm40518	25.7627	1.32731	0.552073	2.40424	0.0162063	1.32731
Teddm1b	23.3038	1.31565	0.453775	2.89935	0.00373932	1.31565
Isl1	52.4694	-1.31197	0.457424	-2.86816	0.00412867	1.31197
Clec18a	81.218	1.3096	0.356918	3.66919	0.000243319	1.3096
Gm52213	20.5324	1.29954	0.487802	2.66407	0.00772026	1.29954
Gm10220	54.0843	-1.29919	0.373523	-3.47822	0.000504763	1.29919
Gm38484	43.6757	1.29475	0.418951	3.09045	0.00199854	1.29475
Snora5c	14.6936	-1.27557	0.597557	-2.13465	0.03279	1.27557
Npc1l1	18.2319	1.27543	0.515748	2.47297	0.0133996	1.27543
Clic5	84.5729	1.2752	0.32313	3.9464	7.93363e-05	1.2752
Gm32772	12.3728	1.27295	0.612965	2.0767	0.0378291	1.27295
Xirp2	72.1913	1.26979	0.405265	3.13324	0.0017289	1.26979
Ngfr	54.1329	-1.26438	0.490384	-2.57835	0.00992736	1.26438
Gm25578	17.6378	1.25478	0.534049	2.34955	0.0187959	1.25478
Rsf1os1	18.2714	-1.25473	0.597944	-2.09842	0.0358684	1.25473
Gm34753	41.7068	-1.24821	0.470397	-2.65353	0.00796556	1.24821
Cyp3a13	19.6844	-1.23452	0.527408	-2.34073	0.0192463	1.23452
Gm10687	13.0714	-1.22058	0.601738	-2.02842	0.0425177	1.22058
Pou5f1-rs6	42.709	-1.21653	0.51268	-2.37288	0.0176498	1.21653
5330416C01Rik	64.2157	1.2155	0.341281	3.56157	0.000368642	1.2155
Mamdc2	18.818	1.21444	0.509764	2.38236	0.0172022	1.21444
Gm40929	14.3735	1.21033	0.605935	1.99746	0.0457749	1.21033
Gm34567	96.1567	1.20641	0.368644	3.27256	0.0010658	1.20641
Wnt9a	134.122	1.20581	0.255467	4.72001	2.35829e-06	1.20581
Teddm2	20.1508	1.1978	0.498015	2.40515	0.0161656	1.1978
Gm22146	66.0834	1.19337	0.334003	3.57294	0.000352997	1.19337
Gm16068	20.1937	-1.19334	0.494836	-2.41158	0.0158836	1.19334
Gm15755	20.9111	1.18977	0.484016	2.45812	0.0139666	1.18977
Igfbpl1	16.433	-1.18359	0.584913	-2.02353	0.0430188	1.18359
Ly96	19.2152	1.17621	0.482915	2.43564	0.0148654	1.17621
Gm33710	86.2301	1.17115	0.263357	4.447	8.70795e-06	1.17115
8030451O07Rik	102.169	-1.17101	0.278123	-4.21041	2.54907e-05	1.17101
Gm34375	21.0123	-1.163	0.470418	-2.47228	0.0134255	1.163
Gm52353	15.3262	-1.16146	0.554867	-2.09322	0.0363292	1.16146
Gm53826	15.1114	-1.15903	0.59118	-1.96054	0.0499332	1.15903
Gm52383	14.9929	-1.15433	0.567461	-2.0342	0.0419317	1.15433
Arhgap25	97.4645	1.15339	0.315761	3.65274	0.000259458	1.15339
Nkx2-1	28.0799	-1.15193	0.479117	-2.40428	0.0162043	1.15193
Gm46226	26.2682	-1.14393	0.429362	-2.66426	0.00771585	1.14393
Wnt10a	45.5578	1.14281	0.370711	3.08274	0.00205105	1.14281
Ttc39aos1	70.3317	-1.13929	0.273933	-4.15901	3.19633e-05	1.13929
Insc	37.6965	-1.13822	0.389009	-2.92594	0.00343422	1.13822
Gm19557	29.5539	-1.13361	0.427691	-2.65054	0.00803629	1.13361
F2rl2	55.0306	1.13043	0.333792	3.38663	0.00070757	1.13043
Gm40855	44.7594	1.12749	0.359913	3.13266	0.00173228	1.12749
Serpinb1a	65.5415	-1.12625	0.290567	-3.87605	0.000106164	1.12625
Nkx6-2	93.6485	-1.1153	0.38409	-2.90376	0.00368711	1.1153
Gm40320	24.7578	1.10942	0.477423	2.32376	0.0201384	1.10942
Neurod6	528.066	1.10806	0.263632	4.20307	2.63324e-05	1.10806
Cd34	235.725	1.10504	0.241861	4.56892	4.90249e-06	1.10504
Cwh43	42.8074	1.10334	0.435174	2.53539	0.0112321	1.10334
Gm46803	20.5749	-1.10236	0.552517	-1.99516	0.0460249	1.10236
Gm40875	27.4054	-1.09326	0.415183	-2.6332	0.00845837	1.09326
Ccn4	103.751	1.09304	0.311147	3.51295	0.000443158	1.09304
Drd5	22.3476	-1.08854	0.459082	-2.37112	0.0177344	1.08854
Glt8d2	141.026	1.08658	0.251937	4.31289	1.61135e-05	1.08658
Trim59	180.502	-1.08139	0.197368	-5.47906	4.27586e-08	1.08139
Gm13601	44.7046	1.07917	0.462636	2.33265	0.0196663	1.07917
Gm13112	37.462	-1.07478	0.390916	-2.74938	0.00597084	1.07478
Th	36.737	-1.07161	0.428419	-2.50131	0.0123736	1.07161
Anxa11	330.735	1.07149	0.234344	4.57228	4.82455e-06	1.07149
Gm30990	34.6105	-1.06879	0.409659	-2.60897	0.00908156	1.06879
Lsmem1	22.6522	-1.0658	0.47737	-2.23265	0.0255718	1.0658
Gjb1	96.3659	-1.06258	0.28012	-3.7933	0.000148657	1.06258
Ppp1r3g	102.561	1.06047	0.281192	3.77133	0.00016238	1.06047
Mid1	378.816	-1.05632	0.281936	-3.74667	0.000179198	1.05632
Il20ra	22.4363	-1.05493	0.496776	-2.12355	0.0337081	1.05493
2600014E21Rik	101.013	1.05383	0.385033	2.73698	0.00620057	1.05383
Serping1	73.4665	-1.04383	0.381449	-2.73649	0.00620977	1.04383
Gm42232	24.3561	1.0434	0.453422	2.30116	0.0213826	1.0434
Adgrl4	247.036	1.03939	0.214952	4.83547	1.32834e-06	1.03939
Gm13293	32.5902	-1.03386	0.418802	-2.46861	0.0135639	1.03386
Egr2	231.402	1.0336	0.281024	3.67797	0.000235099	1.0336
1700034J05Rik	37.128	-1.03151	0.375891	-2.74418	0.00606617	1.03151
Vxn	3192.84	1.03102	0.148015	6.96565	3.26888e-12	1.03102
Tmem220	34.028	1.0307	0.381313	2.70304	0.00687087	1.0307
Adam33	59.244	1.02542	0.333869	3.07131	0.00213119	1.02542
Gm34583	74.3081	1.02107	0.488774	2.08904	0.0367044	1.02107
Fosb	348.169	1.02013	0.248243	4.1094	3.96686e-05	1.02013
Gpr149	110.045	-1.0177	0.318003	-3.20028	0.00137296	1.0177
Gm36500	31.8624	-1.01718	0.499116	-2.03796	0.0415539	1.01718
Gm40231	35.9132	-1.01655	0.404571	-2.51265	0.0119828	1.01655
Six3	201.129	-1.0137	0.298737	-3.39328	0.000690611	1.0137
Tnnc1	46.7748	1.01308	0.355412	2.85043	0.00436603	1.01308
Gm38871	41.165	-1.00551	0.440862	-2.28078	0.0225614	1.00551
Arc	2216.37	1.00339	0.451549	2.2221	0.0262762	1.00339
